# Supplementary material for: A large scale expression study associates uc.283-plus lncRNA with pluripotent stem cells and human glioma
Source: Genome Med. 2014 Oct 2;6(10):76. doi: 10.1186/s13073-014-0076-4 (PMC4210590; doi:10.1186/s13073-014-0076-4)
Supplement: Additional file 1: Table S1. — The number of microarray chip samples used is reported for each system type. [file 13073_2014_76_MOESM1_ESM.xlsx]

## Sheet: Foglio1
Additional Table I For each system type there are reported the number of microarray chip samples used.
System	Samples
ADIPOSE	2
BREAST	3
CARDIOVASCULAR	2
EMBRYO	56
ENDOCRINE GLAND	5
GASTROINTESTINAL	116
HEMATOPOIETIC	118
KIDNEY	2
LIVER	2
NERVOUS	45
PLACENTA	2
REPRODUCTIVE SYSTEM	12
RESPIRATORY	5
SKELETAL MUSCLE	2
URINARY	2
