# Supplementary material for: A large scale expression study associates uc.283-plus lncRNA with pluripotent stem cells and human glioma
Source: Genome Med. 2014 Oct 2;6(10):76. doi: 10.1186/s13073-014-0076-4 (PMC4210590; doi:10.1186/s13073-014-0076-4)
Supplement: Additional file 2: Table S2. — The number of microarray chip samples used is reported for each cancer type. [file 13073_2014_76_MOESM2_ESM.xlsx]

## Sheet: Foglio1
Additional Table II For each cancer type there are reported the number of microarray chip samples used.
Cancer	Samples
BREAST LOBULAR CARCINOMA	4
BREAST DUCTAL CARCINOMA	21
COLORECTAL ADENOCARCINOMA	137
ESOPHAGUS ADENOCARCINOMA	62
GLIOMA	36
LUNG ADENOCARCINOMA	36
LUNG SQUAMOUS CELL CARCINOMA	16
NSCLC	33
OVARIAN CARCINOMA	63
PROSTATE ADENOCARCINOMA	102
