# Supplementary material for: A large scale expression study associates uc.283-plus lncRNA with pluripotent stem cells and human glioma
Source: Genome Med. 2014 Oct 2;6(10):76. doi: 10.1186/s13073-014-0076-4 (PMC4210590; doi:10.1186/s13073-014-0076-4)
Supplement: Additional file 3: Table S3. — Class comparison analysis: expression levels of tissue-selective T-UCRs. [file 13073_2014_76_MOESM3_ESM.xlsx]

## Sheet: Normals
Additional Table III Class Comparison Analysis F-test p<0.000001 Expression levels of the Tissue selective T-UCR
Parametric p-value	FDR	Unique id	ADIPOSE	BREAST	CARDIOVASCULAR SYSTEM	EMBRYO	ENDOCRINE GLAND	EPIDERMIS	GASTROINTESTINAL SYSTEM	HEMATOPOIETIC SYSTEM	KIDNEY	LIVER	NERVOUS SYSTEM	PLACENTA	REPRODUCTIVE SYSTEM	RESPIRATORY SYSTEM	SKELETAL MUSCLE	URINARY SYSTEM
< 1e-07	< 1e-07	uc.152 Plus	100	100	100	100	122.952	1025.16	150.361	102.024	100	100	100	100	100	116.828	100	100
< 1e-07	< 1e-07	uc.450 Plus	100	100	101.153	105.968	107.981	100	100.306	106.26	100	100	199.542	100	103.179	100	100	100
< 1e-07	< 1e-07	uc.5 Minus	100	100	100	100	121.291	899.848	134.447	103.814	100	100	100	100	100.898	123.026	100	100
< 1e-07	< 1e-07	uc.364 Minus	100	100	100	100	110.181	305.494	104.531	101.982	100	100	100	100	100.046	105.995	100	100
< 1e-07	< 1e-07	uc.174 Minus	100	100	100	100	119.134	277.856	104.541	108.642	100	100	100	100	125.367	466.675	100	100
< 1e-07	< 1e-07	uc.19+ Plus	100	100	100	100	115.896	1130.13	146.092	107.414	100	100	100.222	100	111.91	121.961	100	111.841
< 1e-07	< 1e-07	uc.319+ Minus	100	100	104.661	109.207	105.001	100	119.453	102.336	100	100	100.361	265.114	100.435	100	100	100
< 1e-07	< 1e-07	uc.231+ Plus	100	100	100	100	110.174	432.242	120.046	102.352	100	100	100	100	105.531	107.221	100	100
< 1e-07	< 1e-07	uc.140+ Minus	100	100	100	100.448	114.319	498.002	127.89	102.863	100	100	100	100	101.509	109.386	100	100
< 1e-07	< 1e-07	uc.196+ Plus	100	100	100	100.516	112.055	709.333	136.133	102.495	100	100	100	100	114.405	114.583	100	100
< 1e-07	< 1e-07	uc.289+ Plus	100	100	100	100	124.193	991.578	172.647	108.399	100	100	100	100	113.818	116.94	100	100
< 1e-07	< 1e-07	uc.49+ Plus	100	100	100	101.53	122.963	591.613	124.683	103.91	100	100	100	100	102.668	112.409	100	100
< 1e-07	< 1e-07	uc.440+ Minus	100	100	100	100	113.778	655.497	137.209	104.506	100	103.743	100	100	106.027	112.875	100	100
< 1e-07	< 1e-07	uc.302+ Minus	105.569	101.893	154.396	111.981	161.36	515.898	147.361	123.619	100	120.657	100.754	100	140.743	117.416	119.658	100
< 1e-07	< 1e-07	uc.330+ Minus	100	100	100	100.643	144.314	978.804	164.048	108.277	100	100	100	100	115.653	114.018	100	100
< 1e-07	< 1e-07	uc.237+ Minus	100	100	112.833	112.547	111.061	100	308.124	104.257	100	100	100	100	100.508	100	100	100
< 1e-07	< 1e-07	uc.33+ Minus	156.877	134.981	100	167.282	501.812	146.93	145.411	340.909	100	917.323	105.658	104.661	142.083	672.39	121.871	100
< 1e-07	< 1e-07	uc.43+ Minus	100	100	100	102.367	303.155	100	101.552	144.083	100	1212.55	100	100	100	899.508	100	100
< 1e-07	< 1e-07	uc.1+ Minus	100	100	100	100	136.866	779.54	159.984	107.6	100	100	100	100	106	138.266	100	100
< 1e-07	< 1e-07	uc.258+ Plus	100	225.123	100	100	103.704	100	101.254	102.584	100	100	133.703	100	110.933	100.87	100	100
< 1e-07	< 1e-07	uc.417+ Minus	335.76	100	100	101.728	107.001	100	188.798	100.3	112.332	100	100	100	102.011	100	100	100
< 1e-07	< 1e-07	uc.450+ Minus	100	103.979	100	120.58	120.797	100	105.176	145.05	100	128.932	127.187	100	120.529	479.121	107.448	100
< 1e-07	< 1e-07	uc.283+ Plus	164.231	104.906	100	752.032	124.079	135.709	122.939	154.427	100	100	105.947	100	100	106.745	102.412	100
< 1e-07	< 1e-07	uc.75+ Minus	100	100	100	101.977	186.395	100	100	111.555	100	398.233	100	100	100	320.53	100	100
< 1e-07	< 1e-07	uc.467+ Minus	100	100	100	100	121.507	224.481	100.379	102.031	100	100	100	100	107.408	102.596	100	100

## Sheet: uc283plusCancer
Additional Table III Class Comparison Analysis F-test p<0.00001 Expression levels of the uc.283plus
Parametric p-value	FDR	UniqueID	BREAST DUCTAL CARCINOMA	BREAST LOBULAR CARCINOMA	COLORECTAL ADENOCARCINOMA	ESOPHAGUS ADENOCARCINOMA	GLIOMA	LUNG ADENOCARCINOMA	LUNG SQUAMOUS CELL CARCINOMA	NSCLC	OVARIAN CARCINOMA	PROSTATE ADENOCARCINOMA
< 1e-07	< 1e-07	uc.283+Plus	100.2	100.01	102.08	122.48	284.23	123.66	103.57	135.39	100.01	211.3

## Sheet: dataMATRIXcancer
ChipID	P662 HHH pmt800 09112007.gpr	P663 III pmt800 09112007.gpr	P664 JJJ pmt800 09112007.gpr	P665 KKK pmt800 09112007.gpr	P666 RRRR pmt800 09112007.gpr	P667 SSSS pmt800 09112007.gpr	P668 NNN pmt800 09112007.gpr	P669 OOO pmt800 09112007.gpr	P670 PPP pmt800 09112007.gpr	P671 QQQ pmt800 09112007.gpr	P674 TTT pmt800 09122007.gpr	P675 UUU pmt800 09122007.gpr	P676 VVV pmt800 09122007.gpr	P677 WWW pmt800 09122007.gpr	P678 XXX pmt800 09122007.gpr	P679 YYY pmt800 09122007.gpr	P685 EEEE pmt800 09122007.gpr	P686 FFFF pmt800 09122007.gpr	P687 GGGG pmt800 09122007.gpr	P688 LLLL pmt800 09122007.gpr	P689 MMMM pmt800 09122007.gpr	P660 FFF pmt800 09112007.gpr	P661 GGG pmt800 09112007.gpr	P672 RRR pmt800 09112007.gpr	P673 SSS pmt800 09112007.gpr	P2338_c1_drusco_croce_pmt800_22707.gpr	P2339_c2_drusco_croce_pmt800_22707.gpr	P2340_c3_drusco_croce_pmt800_22707.gpr	P2341_c4_drusco_croce_pmt800_22707.gpr	P2342_c5_drusco_croce_pmt800_22707.gpr	P2343_c6_drusco_croce_pmt800_22707.gpr	P2344_c7_drusco_croce_pmt800_22707.gpr	P2345_c8_drusco_croce_pmt800_22707.gpr	P2346_c9_drusco_croce_pmt800_22707.gpr	P2347_c11_drusco_croce_pmt800_22707.gpr	P2348_c12_drusco_croce_pmt800_22707.gpr	P2349_c15_drusco_croce_pmt800_22707.gpr	P2350_c16_drusco_croce_pmt800_22707.gpr	P2353_c17_drusco_croce_pmt800_22707.gpr	P2354_c18_drusco_croce_pmt800_22707.gpr	P316_C1T_drusco_croce_pmt800_90707.gpr	P317_C1N_drusco_croce_pmt800_90707.gpr	P318_C2T_drusco_croce_pmt800_90707.gpr	P319_C2N_drusco_croce_pmt800_90707.gpr	P320_C3T_drusco_croce_pmt800_90707.gpr	P321_C3N_drusco_croce_pmt800_90707.gpr	P322_C4T_drusco_croce_pmt800_90707.gpr	P323_C4N_drusco_croce_pmt800_90707.gpr	P324_C5T_drusco_croce_pmt800_90707.gpr
Class	BREAST DUCTAL CARCINOMA	BREAST DUCTAL CARCINOMA	BREAST DUCTAL CARCINOMA	BREAST DUCTAL CARCINOMA	BREAST DUCTAL CARCINOMA	BREAST DUCTAL CARCINOMA	BREAST DUCTAL CARCINOMA	BREAST DUCTAL CARCINOMA	BREAST DUCTAL CARCINOMA	BREAST DUCTAL CARCINOMA	BREAST DUCTAL CARCINOMA	BREAST DUCTAL CARCINOMA	BREAST DUCTAL CARCINOMA	BREAST DUCTAL CARCINOMA	BREAST DUCTAL CARCINOMA	BREAST DUCTAL CARCINOMA	BREAST DUCTAL CARCINOMA	BREAST DUCTAL CARCINOMA	BREAST DUCTAL CARCINOMA	BREAST DUCTAL CARCINOMA	BREAST DUCTAL CARCINOMA	BREAST LOBULAR CARCINOMA	BREAST LOBULAR CARCINOMA	BREAST LOBULAR CARCINOMA	BREAST LOBULAR CARCINOMA	COLORECTAL ADENOCARCINOMA	COLORECTAL ADENOCARCINOMA	COLORECTAL ADENOCARCINOMA	COLORECTAL ADENOCARCINOMA	COLORECTAL ADENOCARCINOMA	COLORECTAL ADENOCARCINOMA	COLORECTAL ADENOCARCINOMA	COLORECTAL ADENOCARCINOMA	COLORECTAL ADENOCARCINOMA	COLORECTAL ADENOCARCINOMA	COLORECTAL ADENOCARCINOMA	COLORECTAL ADENOCARCINOMA	COLORECTAL ADENOCARCINOMA	COLORECTAL ADENOCARCINOMA	COLORECTAL ADENOCARCINOMA	COLORECTAL ADENOCARCINOMA	COLORECTAL ADENOCARCINOMA	COLORECTAL ADENOCARCINOMA	COLORECTAL ADENOCARCINOMA	COLORECTAL ADENOCARCINOMA	COLORECTAL ADENOCARCINOMA	COLORECTAL ADENOCARCINOMA	COLORECTAL ADENOCARCINOMA	COLORECTAL ADENOCARCINOMA
uc.1+:ULTRACONS:Plus/Minus	6.644	6.644	6.644	6.644	6.644	6.644	6.644	6.644	6.644	6.644	6.644	6.644	6.644	6.644	6.644	6.644	6.644	6.644	6.644	6.644	6.644	6.644	6.644	6.644	6.644	6.644	6.644	6.644	6.644	6.644	6.644	8.275	6.644	6.644	6.644	6.644	6.644	6.644	6.644	6.644	6.644	6.644	6.644	6.644	6.644	6.644	6.644	6.644	6.644
uc.10+:ULTRACONS:Plus/Plus	6.644	6.644	6.644	6.644	6.644	6.644	6.644	6.644	6.644	6.644	6.644	6.644	6.644	6.644	6.644	6.644	6.644	6.644	6.644	6.644	6.644	6.644	6.644	6.644	6.644	6.644	6.644	6.644	6.644	6.644	6.644	6.644	6.644	6.644	6.644	6.644	6.644	6.644	6.644	6.644	6.644	6.644	6.644	6.644	6.644	6.644	6.644	6.644	6.644
uc.100+:ULTRACONS:Plus/Plus	7.267	7.589	8.413	7.685	6.644	6.644	6.644	6.979	8.725	8.196	8.094	8.282	7.603	6.878	7.044	7.162	6.644	6.644	6.775	6.644	6.644	8.152	8.079	7.253	6.644	9.1	9.513	9.28	9.768	9.004	9.608	11.451	8.756	9.789	9.02	9.132	8.384	9.23	9.897	10.402	6.644	7.044	7.616	7.92	7.386	7.63	7.425	7.293	7.32
uc.106+:ULTRACONS:Plus/Minus	6.644	6.644	6.644	6.644	6.992	6.644	6.644	6.644	6.644	6.644	6.737	6.644	7.399	6.665	6.644	6.644	7.267	6.644	6.644	6.644	6.644	6.644	6.644	6.644	6.701	6.644	6.644	6.644	6.644	6.644	6.644	6.644	6.653	6.644	6.646	7.136	6.644	6.644	6.644	6.644	6.644	6.644	6.644	6.644	7.576	6.644	6.644	7.056	6.644
uc.106+:ULTRACONS:Plus/Plus	6.644	6.644	6.644	6.644	6.644	6.644	6.644	6.644	6.644	6.644	6.644	6.644	6.644	6.644	6.644	6.644	6.644	6.644	6.644	6.644	6.644	6.644	6.644	6.644	6.644	7.293	6.644	6.644	6.644	6.644	6.644	6.644	6.644	6.644	6.644	6.644	6.644	6.644	6.644	6.644	6.644	6.644	6.644	6.644	7.658	6.644	6.644	6.644	6.644
uc.110+:ULTRACONS:Plus/Minus	8.152	6.665	7.92	6.992	7.399	8.85	8.972	8.166	8.225	7.821	8.239	6.644	8.196	7.726	8.108	8.239	8.546	7.713	7.808	8.428	8.472	8.267	7.603	8.008	8.225	6.644	6.967	8.926	7.878	7.637	7.753	6.644	8.166	7.044	7.175	6.644	8.282	7.821	7.507	7.24	6.644	6.644	7.386	6.644	7.326	7.85	7.992	8.239	6.689
uc.110+:ULTRACONS:Plus/Plus	6.644	6.644	6.644	6.644	6.644	6.644	6.644	6.644	6.644	6.644	6.644	6.644	6.644	6.644	6.644	6.644	6.644	6.644	6.644	6.644	6.644	6.644	6.644	6.644	6.644	6.644	6.644	6.644	6.644	6.644	6.644	6.644	6.644	6.644	6.644	6.644	6.644	6.644	6.644	7.267	6.644	6.644	6.644	6.644	6.644	6.644	6.644	6.644	6.644
uc.111+:ULTRACONS:Plus/Minus	8.369	8.282	8.621	8.818	8.972	8.756	8.576	8.369	10.373	9.494	8.709	8.91	8.865	8.546	8.65	9.116	7.589	7.821	8.502	8.079	8.895	8.926	8.591	8.546	7.643	10.181	10.104	9.706	9.667	9.897	10.316	11.568	9.667	10.104	9.706	9.897	7.821	9.1	9.941	9.987	9.384	9.367	9.987	9.421	8.636	9.457	8.756	7.739	9.727
uc.111+:ULTRACONS:Plus/Plus	6.644	6.644	6.644	6.644	6.644	6.644	6.644	6.644	6.644	6.644	6.644	6.644	6.644	6.644	6.644	6.644	6.644	6.644	6.644	6.644	6.644	6.644	6.644	6.644	6.644	6.644	6.644	6.644	6.644	6.644	6.644	6.644	6.644	6.644	6.644	6.644	6.644	6.644	6.644	6.644	6.644	6.644	6.851	6.644	6.871	6.644	6.644	6.644	6.737
uc.114+:ULTRACONS:Plus/Minus	6.644	6.644	7.48	6.644	6.644	6.644	6.644	6.644	6.644	6.644	6.644	6.644	7.386	6.644	6.644	6.644	6.644	6.644	6.644	6.644	6.644	6.644	6.644	6.644	6.644	7.109	7.333	6.644	6.644	6.929	6.644	8.772	7.083	8.181	6.644	6.644	7.48	6.644	7.836	8.036	6.644	6.644	6.644	6.644	7.109	6.644	6.644	6.644	6.644
uc.117+:ULTRACONS:Plus/Minus	7.878	7.493	8.725	8.472	7.934	8.88	8.225	7.562	9.332	10.26	8.576	10.883	8.428	8.282	8.741	8.834	7.713	8.21	8.443	8.065	8.591	8.957	7.836	8.137	7.906	10.805	11.005	8.756	9.132	9.02	8.297	6.644	7.85	9.213	9.853	10.66	8.137	8.384	10.288	9.667	10.805	10.559	10.963	6.644	9.28	7.643	7.685	7.069	12.047
uc.117+:ULTRACONS:Plus/Plus	10.883	10.402	9.148	10.768	10.696	10.181	9.588	9.686	10.316	10.559	10.625	10.805	10.526	10.494	10.463	10.923	10.26	11.049	10.805	10.66	10.494	10.559	10.883	9.853	10.432	10.432	10.402	10.104	10.316	11.14	11.049	10.963	10.732	11.395	11.395	10.625	11.094	11.187	10.883	11.094	11.341	10.696	11.237	10.373	11.289	9.789	10.526	10.805	10.66
uc.118+:ULTRACONS:Plus/Minus	6.644	6.992	6.954	6.644	6.825	7.48	7.044	6.644	6.75	6.954	7.215	7.056	7.083	6.644	7.031	7.781	6.644	7.267	7.562	7.069	7.411	6.644	6.644	6.737	6.644	7.562	8.166	6.992	7.643	7.201	7.52	6.644	7.031	7.48	8.311	7.373	7.215	6.825	8.137	8.591	7.162	7.056	7.906	6.762	8.369	7.307	7.175	7.934	6.644
uc.125+:ULTRACONS:Plus/Minus	6.644	6.644	6.644	6.644	6.644	6.644	6.644	6.644	6.644	6.644	6.644	6.644	6.644	6.644	6.644	6.644	6.644	6.644	6.644	6.644	6.644	6.644	6.644	6.644	6.644	6.644	6.644	6.644	6.644	6.644	6.644	6.644	6.644	6.644	6.644	6.644	6.644	6.644	8.621	6.644	8.756	9.349	7.136	6.644	7.685	6.644	6.644	6.644	6.644
uc.128+:ULTRACONS:Plus/Minus	11.289	11.187	10.344	11.627	9.875	10.402	10.373	10.154	11.187	10.696	11.14	10.963	9.919	10.559	9.897	10.883	10.316	10.768	11.395	11.341	11.509	10.181	11.049	10.104	9.28	11.395	11.237	10.883	11.627	11.341	11.756	12.725	11.14	11.967	11.627	11.341	10.494	11.756	11.967	12.216	9.667	9.608	9.627	10.344	9.964	9.768	9.28	8.895	8.123
uc.130+:ULTRACONS:Plus/Minus	6.644	6.644	6.644	6.644	6.644	6.644	6.644	6.644	6.644	6.644	6.644	6.644	6.644	6.644	6.644	6.644	6.644	6.644	6.644	6.644	6.644	6.644	6.644	6.644	6.644	6.644	6.644	6.644	6.644	6.644	6.644	6.644	6.644	6.644	6.644	6.644	6.644	6.644	6.644	6.644	6.644	6.644	6.644	6.644	6.644	6.644	6.644	6.644	6.644
uc.132+:ULTRACONS:Plus/Minus	7.52	7.175	7.934	8.665	7.452	7.535	6.701	6.644	7.836	8.267	7.878	7.603	8.036	7.346	8.369	8.34	8.152	8.051	6.644	6.89	6.762	7.739	8.036	7.616	7.794	7.739	7.821	7.963	7.963	7.672	7.699	9.036	7.493	8.108	7.373	7.963	6.644	7.589	8.152	7.48	7.466	7.386	7.821	8.472	8.472	7.253	6.644	6.644	7.28
uc.133+:ULTRACONS:Plus/Minus	8.458	7.699	6.644	7.535	7.096	7.162	7.562	7.493	6.644	6.644	7.836	7.386	7.63	7.096	7.425	7.215	8.21	8.458	7.781	7.658	7.672	7.346	7.906	6.992	7.992	7.753	7.836	7.307	7.864	7.906	7.373	6.644	6.644	7.992	8.166	7.92	6.644	8.022	7.253	6.644	8.239	8.398	8.008	8.384	8.239	8.036	7.589	7.949	6.644
uc.134+:ULTRACONS:Plus/Minus	10.344	9.919	8.694	9.627	8.741	8.957	9.551	9.367	8.91	9.987	8.818	10.373	8.926	9.297	9.02	9.532	9.439	9.532	10.081	10.233	9.18	9.513	9.332	7.963	8.85	11.824	11.967	9.919	11.187	10.768	10.805	10.559	10.104	10.463	11.451	11.894	9.551	10.373	11.568	12.401	10.843	11.14	10.494	9.964	10.805	9.686	8.196	9.532	10.129
uc.134+:ULTRACONS:Plus/Plus	6.644	6.644	6.644	6.644	6.644	6.644	6.644	6.644	6.644	6.644	6.644	6.644	6.644	6.644	6.644	6.644	6.644	6.644	6.644	6.644	6.644	6.644	6.644	6.644	6.644	6.644	6.644	6.644	6.644	6.644	6.644	6.644	6.644	6.644	6.644	6.644	6.644	6.644	6.644	6.644	6.644	6.644	6.644	6.644	6.644	6.644	6.644	6.644	6.644
uc.136+:ULTRACONS:Plus/Plus	9.919	8.621	7.096	8.957	7.92	7.906	7.672	8.68	7.992	9.1	8.834	8.725	8.108	8.517	7.781	8.68	8.354	9.384	8.384	8.413	8.502	8.398	9.132	8.472	8.725	9.853	9.647	8.065	9.197	8.818	8.709	9.686	9.213	9.197	9.588	9.875	9.706	9.384	9.608	9.402	10.033	10.01	9.116	9.132	8.694	9.81	9.164	9.551	9.264
uc.138+:ULTRACONS:Plus/Minus	6.644	6.644	6.644	6.644	6.644	6.644	6.644	6.644	6.644	6.644	6.644	6.644	6.644	6.644	6.644	6.644	6.644	6.644	6.644	6.644	6.644	6.644	6.644	6.644	6.644	6.644	6.644	6.644	6.644	6.644	6.644	6.644	6.644	6.644	6.644	6.644	6.644	6.644	6.644	6.644	6.644	6.644	6.644	6.644	6.644	6.644	6.644	6.644	7.36
uc.138+:ULTRACONS:Plus/Plus	6.644	6.644	6.644	6.644	6.644	6.644	6.644	6.644	6.825	6.665	7.307	6.644	7.685	6.8	7.136	7.136	6.644	7.307	7.149	6.644	6.644	6.644	6.825	6.653	7.096	7.201	7.018	6.806	7.699	7.794	7.843	8.68	7.63	7.589	7.48	7.346	6.713	7.63	7.52	6.884	6.644	7.069	7.507	6.644	7.466	7.808	7.643	7.466	6.644
uc.139+:ULTRACONS:Plus/Plus	9.148	8.21	6.979	10.01	9.384	9.02	8.895	8.606	8.989	9.164	8.85	9.384	8.694	8.989	8.941	9.264	9.384	9.789	8.311	8.834	8.297	9.052	9.875	8.756	9.402	8.384	7.466	7.018	7.507	8.094	7.438	6.644	6.644	8.311	8.079	8.253	6.903	7.096	7.713	7.215	9.551	8.65	9.004	6.644	9.164	8.369	9.052	9.148	8.502
uc.14+:ULTRACONS:Plus/Plus	8.079	6.644	6.644	8.926	6.864	6.725	6.967	8.297	7.175	7.992	6.644	7.24	6.644	6.644	7.535	7.083	7.188	6.644	6.644	6.644	6.825	6.992	7.507	6.644	7.175	7.906	7.963	7.031	8.68	8.181	7.616	6.644	7.136	7.699	8.531	7.726	6.644	7.386	7.293	8.166	8.008	8.818	8.531	9.315	7.781	9.116	6.954	7.149	6.644
uc.140+:ULTRACONS:Plus/Minus	6.644	6.644	6.644	6.644	6.644	6.644	6.644	6.644	6.644	6.644	6.644	6.644	6.644	6.644	6.644	6.644	6.644	6.644	6.644	6.644	6.644	6.644	6.644	6.644	6.644	6.644	6.644	6.644	6.644	6.644	6.644	6.644	6.644	6.644	6.644	6.644	6.644	6.644	6.644	6.644	6.644	6.644	6.644	6.644	6.644	6.644	6.644	6.644	6.644
uc.142+:ULTRACONS:Plus/Minus	9.789	10.081	9.81	10.66	10.805	10.592	10.494	10.732	10.494	10.843	9.875	10.559	10.033	9.747	10.154	10.373	9.367	10.056	10.696	11.237	11.756	9.627	9.384	10.081	9.789	10.233	10.494	10.206	10.081	9.875	10.181	10.181	10.463	10.26	10.432	9.941	9.987	9.367	10.463	10.154	10.625	9.727	9.964	9.036	10.081	9.875	9.647	9.28	9.832
uc.142+:ULTRACONS:Plus/Plus	6.644	6.644	7.056	7.411	7.28	6.644	6.644	6.644	6.644	6.851	6.644	6.903	6.644	7.018	6.644	7.425	7.24	7.069	7.438	7.175	6.644	6.677	6.713	6.644	6.644	7.227	7.493	6.644	8.576	7.934	7.726	6.644	7.215	7.096	7.535	7.386	7.307	6.644	7.85	8.576	7.548	7.616	6.644	6.644	7.507	8.561	6.644	7.096	6.701
uc.144+:ULTRACONS:Plus/Plus	6.644	6.644	6.775	6.775	6.644	6.954	6.644	6.644	6.903	7.123	7.188	7.267	6.942	6.644	6.701	6.644	6.644	6.644	6.8	6.653	6.967	6.979	6.689	6.644	6.644	6.737	6.644	6.644	6.644	6.89	6.644	6.644	6.644	6.701	6.644	6.644	6.644	6.788	6.644	6.644	6.644	6.644	6.644	6.644	6.644	6.644	7.438	6.644	7.123
uc.145+:ULTRACONS:Plus/Minus	11.005	10.923	11.005	10.805	11.395	11.967	12.401	11.289	12.047	13.42	12.401	11.568	11.967	11.094	11.967	11.627	11.14	11.451	11.967	13.259	12.5	12.047	10.732	10.883	10.081	11.756	10.592	11.509	9.067	11.237	11.289	9.647	11.049	11.69	11.568	12.401	11.568	11.395	11.69	10.963	11.568	11.049	14.629	13.595	12.849	11.509	9.964	10.463	12.974
uc.145+:ULTRACONS:Plus/Plus	6.644	6.644	6.644	6.644	6.644	6.644	6.644	6.644	6.644	8.239	6.644	8.834	6.644	6.644	6.644	6.644	6.644	6.644	6.644	6.644	6.644	6.644	6.644	6.644	6.644	11.14	11.568	6.644	10.768	6.644	6.644	6.644	6.644	7.548	12.974	11.756	6.813	6.644	9.067	12.5	8.225	8.941	8.181	6.644	6.644	6.644	6.644	6.644	7.63
uc.146+:ULTRACONS:Plus/Plus	6.929	6.644	6.644	7.018	7.215	7.175	6.644	6.762	7.056	6.644	7.92	6.644	6.644	7.794	7.005	7.864	7.162	6.644	6.737	6.644	6.878	7.616	7.726	6.644	6.644	6.644	6.644	6.644	7.188	6.878	7.739	6.644	7.28	7.36	7.52	6.929	7.28	6.644	6.644	7.548	6.644	6.644	6.644	6.644	7.562	6.878	6.644	6.653	6.644
uc.151+:ULTRACONS:Plus/Minus	9.384	8.108	6.644	8.741	8.665	8.196	8.709	8.311	8.591	8.428	8.665	8.472	8.591	8.665	8.517	8.941	8.895	9.213	9.148	8.972	9.067	7.781	8.665	8.108	8.65	8.137	7.658	6.644	8.267	8.531	8.022	8.606	7.753	7.346	8.413	7.878	6.644	8.239	7.685	6.942	9.297	9.315	8.398	8.531	8.818	8.972	7.864	8.325	6.644
uc.151+:ULTRACONS:Plus/Plus	6.644	6.644	6.644	6.644	6.644	6.644	6.644	6.644	6.644	6.644	6.644	7.836	6.644	6.644	6.644	6.644	6.644	6.644	6.644	6.644	6.644	6.644	6.644	6.644	6.644	7.493	7.949	6.644	7.293	6.644	6.644	6.644	6.644	6.644	6.665	7.493	6.644	6.644	6.992	9.164	7.293	7.685	6.644	6.644	6.644	6.644	6.644	6.644	7.083
uc.152+:ULTRACONS:Plus/Plus	6.644	6.644	6.644	6.644	6.644	6.644	6.644	6.644	6.644	6.644	6.644	6.644	6.644	6.644	6.644	6.644	6.644	6.644	6.644	6.644	6.644	6.644	6.644	6.644	6.644	6.644	6.644	6.644	6.644	6.644	6.644	6.644	6.644	6.644	6.644	6.644	6.644	6.644	6.644	6.644	6.644	6.644	6.644	6.644	6.644	6.644	6.644	6.644	6.644
uc.153+:ULTRACONS:Plus/Minus	8.137	7.63	8.094	8.531	8.21	8.354	8.008	7.069	8.384	7.438	8.369	7.992	7.85	7.978	7.836	7.906	7.672	8.123	7.794	7.726	7.399	7.949	8.517	7.699	7.438	7.36	7.438	8.094	6.813	7.992	7.32	6.644	6.644	8.008	7.576	7.005	6.644	6.903	7.411	6.644	7.399	7.005	6.644	7.175	6.644	6.916	7.726	7.576	7.672
uc.153+:ULTRACONS:Plus/Plus	8.325	7.934	6.929	8.123	7.821	7.576	7.753	7.643	8.895	8.591	8.108	9.297	8.239	8.369	7.794	8.443	7.85	8.502	8.576	7.864	8.517	7.643	8.267	7.175	7.507	9.247	9.987	8.34	9.28	9.667	9.297	9.367	8.865	9.084	9.1	9.23	7.963	9.004	9.768	9.23	9.569	9.421	9.247	9.197	9.384	8.957	7.52	8.253	8.591
uc.158+:ULTRACONS:Plus/Minus	6.851	6.644	6.644	6.644	6.644	6.644	6.725	6.644	6.644	6.644	6.644	6.644	6.701	6.762	6.644	6.979	6.644	7.149	6.864	6.644	6.644	6.644	7.576	6.644	6.644	6.644	6.644	6.769	6.644	6.689	6.8	6.644	6.644	6.644	6.644	6.644	7.069	6.644	7.162	7.92	6.75	6.954	6.967	7.864	7.452	7.726	7.699	7.215	6.644
uc.158+:ULTRACONS:Plus/Plus	6.644	6.644	6.644	6.8	6.644	6.644	6.644	6.644	6.916	7.044	6.644	7.123	6.644	6.644	6.644	6.644	6.644	6.644	6.644	6.644	6.644	6.644	6.644	6.644	6.644	7.083	7.32	7.056	6.644	7.535	6.644	6.644	6.644	6.644	6.644	6.644	6.644	6.644	6.929	8.413	7.891	7.535	9.532	6.644	8.413	6.644	6.644	6.644	9.457
uc.159+:ULTRACONS:Plus/Minus	7.685	7.36	6.864	7.603	7.808	7.949	7.949	8.428	7.643	7.083	6.954	8.051	7.949	7.906	7.507	7.821	7.333	8.311	8.253	8.297	8.354	7.044	6.813	6.8	6.979	7.685	6.644	6.644	7.36	7.069	7.48	6.644	6.644	6.788	7.162	7.096	6.644	6.813	6.644	6.644	7.808	7.253	6.644	7.548	7.963	8.181	7.005	7.63	6.644
uc.159+:ULTRACONS:Plus/Plus	6.644	6.644	6.644	7.493	6.644	6.644	6.644	6.644	6.644	7.149	6.644	8.369	6.644	6.644	6.644	6.644	6.644	6.644	6.644	6.644	6.644	6.644	6.644	6.644	6.644	8.282	7.52	6.644	6.644	6.644	6.644	6.644	6.644	6.838	6.788	7.32	6.644	6.644	7.48	8.065	8.051	9.02	7.63	6.644	7.535	6.644	6.644	6.644	8.152
uc.16+:ULTRACONS:Plus/Plus	6.878	7.32	6.644	6.838	7.507	7.333	7.346	7.507	7.507	6.644	6.644	6.644	7.576	6.644	6.644	6.762	7.044	7.227	6.644	7.018	7.836	6.813	7.056	6.851	7.493	7.507	7.576	7.576	7.589	8.225	8.051	6.644	7.36	7.767	7.781	7.109	7.018	7.616	7.767	6.884	6.644	7.136	7.28	7.32	7.399	6.644	7.069	7.373	6.644
uc.160+:ULTRACONS:Plus/Plus	7.767	6.689	8.325	7.808	7.411	8.008	7.031	6.644	7.864	9.402	9.02	8.972	8.606	7.949	8.636	8.369	8.384	7.603	6.701	7.333	6.644	8.725	8.21	7.603	7.227	8.239	8.225	6.644	6.644	6.644	6.644	6.644	6.644	8.196	7.253	8.725	6.644	6.644	8.502	6.713	8.694	8.621	7.643	6.644	6.838	6.644	6.644	6.644	8.68
uc.161+:ULTRACONS:Plus/Minus	9.747	9.004	7.293	9.402	8.606	8.818	8.34	9.197	9.384	9.551	10.056	10.768	9.439	9.768	9.367	9.588	7.753	10.288	9.941	9.608	9.569	8.517	7.616	7.92	7.739	9.686	7.781	7.63	7.63	8.267	8.008	6.644	7.346	8.225	9.052	9.853	8.803	9.036	8.895	6.644	9.23	8.756	9.1	8.239	9.052	7.794	7.399	8.787	7.603
uc.161+:ULTRACONS:Plus/Plus	6.644	6.644	6.644	7.562	6.644	7.005	6.644	6.644	7.562	8.694	7.32	9.789	6.775	6.75	6.878	7.005	6.864	6.644	6.644	6.954	6.75	6.644	7.548	6.864	6.644	8.196	9.02	7.096	6.929	6.644	7.28	6.644	6.644	8.472	7.992	8.108	6.644	6.644	7.878	8.517	9.02	8.68	8.957	7.562	6.903	6.644	6.644	6.75	9.706
uc.164+:ULTRACONS:Plus/Minus	6.644	7.411	6.644	7.466	6.644	6.665	6.644	8.458	6.644	7.963	7.411	8.957	7.425	8.166	7.253	7.603	6.825	7.739	8.709	8.88	8.239	6.644	6.644	6.644	6.644	6.644	6.644	6.644	7.149	6.644	6.644	6.644	6.644	6.644	6.644	6.644	6.644	7.864	6.644	6.644	8.065	6.644	6.644	7.992	7.767	6.737	6.644	7.136	6.644
uc.167+:ULTRACONS:Plus/Plus	11.237	10.768	11.69	11.341	12.131	12.974	11.756	10.66	11.451	12.216	11.568	11.289	12.131	11.187	12.612	12.306	11.69	11.69	11.049	12.612	11.289	11.894	11.967	11.69	10.883	10.056	10.432	11.824	10.494	11.894	11.451	9.778	10.923	10.768	10.625	10.26	10.559	11.14	10.696	9.569	11.451	11.237	12.131	11.395	12.612	11.451	11.341	11.451	11.894
uc.169+:ULTRACONS:Plus/Plus	6.644	6.644	6.644	6.644	6.644	6.644	6.644	6.644	6.644	6.644	6.644	6.644	6.644	6.644	6.644	6.644	6.644	6.644	6.644	6.644	6.644	6.644	6.644	6.644	6.644	6.644	6.644	6.644	6.644	6.644	6.644	6.644	6.644	6.644	6.644	6.644	6.644	6.644	6.644	6.644	6.644	6.644	6.644	6.644	6.644	6.644	6.644	6.644	6.644
uc.17+:ULTRACONS:Plus/Minus	6.644	6.644	6.8	7.201	6.851	6.644	6.644	6.644	7.069	6.644	6.942	6.644	8.561	8.354	7.083	7.808	6.644	7.878	7.603	6.644	6.644	6.701	6.762	6.644	6.644	6.644	6.644	7.32	7.949	6.713	8.137	6.644	7.227	7.215	7.739	7.069	7.52	6.644	6.644	7.386	6.701	6.644	7.267	6.644	6.644	6.644	7.346	7.175	7.713
uc.170+:ULTRACONS:Plus/Plus	6.644	6.864	8.443	7.836	7.083	7.373	7.452	6.644	8.123	7.136	7.24	6.644	6.788	7.713	7.373	7.934	6.677	6.644	7.699	6.644	6.644	7.767	7.267	6.967	6.644	6.644	6.644	7.589	6.788	6.644	6.644	6.644	6.644	6.644	6.644	6.644	6.644	6.644	6.644	6.644	6.644	6.644	6.644	6.644	6.644	6.644	6.644	6.644	7.188
uc.172+:ULTRACONS:Plus/Minus	9.941	9.832	10.316	11.049	9.23	9.551	8.561	8.941	10.233	10.768	11.005	11.341	11.187	10.963	10.843	11.451	9.853	10.923	10.963	10.768	10.768	9.421	10.056	9.875	8.926	10.963	11.187	10.288	11.289	10.963	10.696	11.824	9.897	10.883	10.526	10.592	8.68	10.625	10.805	11.894	11.187	11.509	10.732	10.843	10.104	9.402	8.803	8.282	10.288
uc.173+:ULTRACONS:Plus/Plus	7.672	7.658	6.644	7.589	6.737	6.689	6.838	6.992	7.781	7.781	6.644	8.772	6.644	6.644	7.333	7.616	7.767	6.825	8.458	8.85	7.699	6.644	7.425	6.644	6.813	10.033	9.768	7.739	9.18	9.264	8.818	6.644	8.123	8.91	9.148	9.367	6.954	8.502	9.116	9.551	9.964	9.588	9.197	9.297	10.056	7.992	7.781	7.24	8.972
uc.174+:ULTRACONS:Plus/Minus	6.644	6.644	6.644	6.644	6.644	6.644	6.644	6.644	6.644	6.644	6.644	6.644	6.644	6.644	6.644	6.644	6.644	6.644	6.644	6.644	6.644	6.644	6.644	6.644	6.644	6.644	6.644	6.644	6.644	6.644	6.644	6.644	6.644	6.644	6.644	6.644	6.644	6.644	6.644	6.644	6.644	6.644	6.644	6.644	6.644	6.644	6.644	6.644	6.644
uc.177+:ULTRACONS:Plus/Minus	8.725	8.85	7.726	8.989	8.311	8.036	8.152	8.636	8.036	8.094	8.458	9.004	8.741	8.458	8.472	8.517	8.576	8.591	9.116	8.818	8.546	8.239	9.02	8.051	8.694	8.725	8.487	7.136	9.247	9.1	8.772	8.472	8.472	8.576	9.23	9.213	7.781	9.132	8.636	8.65	10.129	9.768	9.264	9.384	9.897	9.476	8.725	9.1	6.954
uc.177+:ULTRACONS:Plus/Plus	10.526	10.559	9.897	10.592	9.1	8.895	9.004	9.513	11.005	11.289	10.923	11.451	10.696	10.526	10.01	10.402	9.987	10.66	10.432	10.056	9.402	9.81	10.316	9.686	9.457	9.789	10.526	10.963	11.005	10.923	10.592	10.805	10.526	10.696	9.832	9.919	10.66	10.805	11.237	11.187	9.919	10.805	10.373	10.129	10.625	10.494	9.667	9.941	9.608
uc.18+:ULTRACONS:Plus/Plus	10.843	10.526	10.559	10.402	9.569	9.789	9.81	9.23	10.696	10.373	9.402	9.706	10.402	9.494	9.727	10.26	9.569	9.551	8.741	8.65	11.049	11.341	11.627	9.28	9.513	12.974	12.849	12.131	13.595	12.974	12.974	15.061	13.259	12.612	13.595	12.725	12.131	12.725	12.5	12.306	9.264	10.923	11.395	11.237	11.451	11.341	10.26	9.727	11.627
uc.181+:ULTRACONS:Plus/Minus	8.803	8.34	7.658	9.367	8.297	8.311	8.181	9.402	8.108	9.569	8.413	9.332	8.267	8.591	8.91	9.164	8.502	8.895	9.457	9.004	9.384	7.794	8.398	8.196	8.384	9.23	9.197	9.067	10.206	9.569	9.349	8.88	8.787	9.1	9.627	9.1	8.665	9.28	9.349	9.727	10.494	11.187	10.402	10.526	9.627	10.181	9.116	9.647	9.941
uc.182+:ULTRACONS:Plus/Plus	6.644	6.644	7.253	7.507	6.725	6.644	7.253	6.89	7.576	7.056	6.644	6.644	6.644	6.644	6.644	6.8	6.644	6.644	6.644	6.864	6.644	6.644	6.644	6.644	6.644	6.644	6.644	7.044	6.644	6.644	7.096	6.644	6.644	6.644	6.644	6.644	6.644	6.644	6.644	6.644	6.644	6.644	6.644	6.644	6.644	6.644	6.644	6.644	6.75
uc.183+:ULTRACONS:Plus/Minus	8.561	8.756	7.018	9.164	8.621	8.926	8.926	9.349	8.576	9.036	9.197	9.667	9.247	9.476	9.036	9.686	9.494	9.132	10.233	9.476	9.875	8.384	8.865	8.311	8.636	9.297	8.502	7.507	8.85	8.772	8.803	9.28	8.369	8.694	8.895	8.636	7.031	8.576	8.472	8.709	10.344	10.963	9.686	10.625	9.853	10.206	8.895	9.476	8.413
uc.183+:ULTRACONS:Plus/Plus	7.548	7.123	6.644	8.108	6.979	6.838	6.644	6.689	7.616	8.166	7.48	9.1	7.24	6.942	7.978	7.307	7.005	7.781	7.188	7.493	6.644	6.644	7.031	6.929	7.32	8.517	7.096	6.644	6.644	6.644	6.644	6.644	6.644	6.967	6.644	6.864	6.644	6.644	6.916	6.644	9.706	10.526	8.036	7.044	8.079	7.188	7.36	7.32	9.036
uc.184+:ULTRACONS:Plus/Plus	6.644	6.644	6.851	6.644	6.644	6.644	6.644	6.916	7.713	7.589	6.929	7.005	6.992	6.644	6.775	6.644	6.644	6.725	7.399	7.28	7.52	7.018	6.644	6.644	6.644	6.644	6.644	6.644	6.644	6.644	6.644	6.644	7.044	7.253	6.644	6.644	6.644	7.48	6.644	6.644	6.644	6.644	6.644	7.123	6.644	6.644	6.644	6.644	6.644
uc.185+:ULTRACONS:Plus/Plus	6.644	6.644	6.644	6.929	6.644	6.851	7.548	7.36	6.644	6.644	6.644	6.644	6.644	6.644	6.725	6.644	6.878	6.644	6.644	6.838	6.644	6.644	6.644	6.644	6.644	6.644	6.644	7.201	6.644	8.108	6.644	6.644	6.644	6.644	7.28	6.644	6.644	6.644	6.644	6.644	6.644	6.644	6.737	6.644	7.215	6.644	6.644	6.644	6.644
uc.186+:ULTRACONS:Plus/Minus	6.644	6.644	6.644	6.644	6.644	6.644	6.644	6.644	7.162	6.644	6.644	6.644	6.644	6.644	6.644	6.644	6.644	6.644	6.644	6.644	6.644	6.644	6.644	6.644	6.644	6.644	6.644	6.644	6.644	6.644	6.644	6.644	6.644	6.644	6.644	6.644	6.644	6.644	6.644	6.644	6.644	6.644	6.644	6.644	6.644	6.644	6.644	6.644	7.52
uc.186+:ULTRACONS:Plus/Plus	8.546	8.458	6.644	9.457	8.576	8.267	8.591	8.957	8.022	8.413	8.152	9.197	7.978	9.132	8.546	8.621	7.643	8.787	9.213	9.213	8.756	7.891	7.891	7.293	7.48	8.741	8.591	8.079	9.647	9.164	9.197	9.264	8.91	8.85	9.247	9.004	8.413	8.621	9.264	9.315	7.672	8.926	9.402	8.576	8.85	8.818	7.906	8.036	6.677
uc.188+:ULTRACONS:Plus/Minus	7.535	7.878	6.644	8.413	6.929	6.644	7.535	7.175	7.672	8.181	7.589	9.28	7.658	7.934	7.685	8.413	7.346	8.181	8.989	8.354	8.137	7.109	7.215	7.267	7.056	8.576	7.603	6.644	7.438	7.452	6.644	8.413	7.069	6.713	7.346	7.175	6.644	7.658	6.644	6.813	9.052	8.576	8.239	8.34	8.094	8.065	7.24	6.677	6.644
uc.189+:ULTRACONS:Plus/Plus	8.834	8.65	9.297	9.052	8.772	8.636	6.644	6.644	9.164	8.941	9.551	9.247	9.02	8.741	9.421	9.349	9.551	8.972	9.439	9.384	8.665	9.148	9.164	9.116	8.787	7.978	7.753	8.253	7.753	8.239	8.989	8.509	8.137	9.297	8.756	8.123	9.02	8.803	8.576	8.85	8.311	8.354	8.108	7.162	7.85	7.005	8.428	8.225	9.551
uc.19+:ULTRACONS:Plus/Plus	6.644	6.644	6.644	6.644	6.644	6.644	6.644	6.644	6.644	6.644	6.644	6.644	6.644	6.644	6.644	6.644	6.644	6.644	6.644	6.644	6.644	6.644	6.644	6.644	6.644	6.644	6.644	6.644	6.644	6.644	6.644	6.644	6.644	6.644	6.644	6.644	6.644	6.644	6.644	6.644	6.644	6.644	6.644	6.644	6.644	6.644	6.644	6.644	6.644
uc.190+:ULTRACONS:Plus/Minus	9.875	9.349	7.821	9.747	9.647	9.832	9.494	10.033	9.789	9.768	10.033	10.233	10.01	9.81	10.233	10.494	8.787	9.81	10.402	9.332	9.332	9.349	9.402	8.65	8.772	9.349	9.421	8.196	9.532	9.349	9.532	10.843	9.494	10.081	9.964	9.349	8.741	8.725	10.081	9.297	11.049	10.463	9.919	9.789	10.129	10.033	9.18	10.081	8.818
uc.190+:ULTRACONS:Plus/Plus	6.644	6.644	6.644	6.644	6.644	6.644	6.644	6.644	6.644	6.644	6.644	6.644	6.644	6.644	6.644	6.644	6.644	6.644	6.644	6.644	6.644	6.644	6.644	6.644	6.644	6.644	6.644	6.644	6.644	6.644	6.644	6.644	6.644	6.644	6.644	6.644	6.644	6.644	6.644	6.644	6.644	6.644	6.644	6.644	6.644	6.644	6.644	6.644	6.644
uc.196+:ULTRACONS:Plus/Plus	7.373	6.878	6.644	6.644	6.644	6.644	6.644	6.644	6.644	6.644	6.644	6.644	6.644	6.644	6.644	6.644	6.788	6.644	6.644	6.644	6.644	6.644	7.452	6.644	6.665	6.644	6.644	6.644	6.644	6.644	6.644	6.644	6.644	6.644	6.644	6.677	6.644	6.644	6.644	6.644	7.149	6.644	7.726	6.644	6.713	6.644	6.644	6.644	6.644
uc.198+:ULTRACONS:Plus/Minus	6.644	6.677	6.644	7.149	6.644	6.644	7.726	6.644	8.311	9.23	6.644	8.502	6.665	6.644	6.644	6.653	6.644	6.644	6.644	7.934	8.531	6.644	6.644	6.713	6.644	9.569	9.832	9.457	8.895	9.627	9.789	6.644	9.036	9.987	9.532	10.559	9.667	9.513	8.282	10.206	7.906	8.094	8.458	8.354	7.934	8.531	7.386	6.644	10.01
uc.20+:ULTRACONS:Plus/Minus	6.644	6.644	6.644	6.644	6.644	6.644	6.644	6.644	6.644	6.644	6.644	6.644	6.644	6.644	6.644	6.644	6.644	6.644	6.644	6.644	6.644	6.644	6.644	6.644	6.644	6.644	6.644	6.644	6.644	6.644	6.644	6.644	6.644	6.644	6.644	6.644	6.644	6.644	6.644	6.644	6.644	6.644	6.644	6.644	6.644	6.644	6.644	6.644	6.8
uc.20+:ULTRACONS:Plus/Plus	7.864	7.507	6.992	7.934	7.589	7.794	7.48	7.452	6.929	7.63	6.851	7.589	7.821	7.188	7.227	7.878	7.466	8.008	7.85	8.311	8.181	7.452	7.52	7.36	7.548	8.458	8.239	8.008	8.181	8.472	8.196	9.164	8.079	8.709	8.621	7.85	7.92	8.865	8.384	7.891	8.253	8.413	8.225	8.502	8.325	8.325	7.978	8.065	6.762
uc.200+:ULTRACONS:Plus/Minus	6.644	6.644	6.644	6.644	6.644	6.644	6.644	6.644	6.644	6.644	6.644	6.644	6.644	6.644	6.644	6.644	6.644	6.644	6.644	6.644	6.644	6.644	6.644	6.644	6.644	6.644	6.644	6.644	6.644	6.644	6.644	6.644	6.644	6.644	6.644	6.644	6.644	6.644	6.644	6.644	6.644	6.644	6.644	6.644	6.644	6.644	6.644	6.644	8.531
uc.200+:ULTRACONS:Plus/Plus	9.853	9.084	7.411	9.297	8.398	8.561	8.325	8.267	8.443	7.891	8.636	8.253	8.472	7.411	8.311	8.152	8.772	9.588	8.354	8.576	8.709	8.636	9.439	8.253	8.546	9.875	9.81	8.725	9.164	9.532	9.421	8.665	8.65	9.23	9.264	10.206	8.531	9.297	9.667	8.957	9.197	9.247	9.349	9.213	9.513	9.067	8.636	8.606	8.225
uc.204+:ULTRACONS:Plus/Minus	7.333	6.903	6.644	6.644	6.75	6.644	6.644	7.425	6.644	6.979	6.644	6.644	6.644	7.149	6.644	6.725	6.653	7.005	6.644	6.644	7.069	7.267	6.701	6.644	7.123	6.954	6.762	6.979	7.083	7.425	7.109	6.644	6.838	7.162	7.307	7.438	7.438	7.836	7.005	7.346	6.644	6.644	6.644	6.644	6.644	6.644	7.201	7.808	6.644
uc.204+:ULTRACONS:Plus/Plus	9.036	8.787	8.818	8.709	8.636	8.384	8.166	8.591	8.458	9.513	8.225	7.48	8.665	8.428	8.895	9.213	8.458	9.1	8.398	8.787	8.561	8.895	8.787	8.517	8.606	9.551	8.972	10.402	10.805	10.373	9.384	6.644	8.834	9.315	10.559	9.627	9.832	10.206	8.85	10.344	10.373	10.129	10.66	10.206	10.883	10.01	10.104	10.526	9.421
uc.206+:ULTRACONS:Plus/Minus	6.644	6.644	6.644	6.644	6.644	6.644	6.644	6.644	6.644	6.644	6.644	6.644	6.644	6.644	6.644	6.644	6.644	6.644	6.644	6.644	6.644	6.644	6.644	6.644	6.644	6.644	6.644	6.644	6.644	6.644	6.644	6.644	6.644	6.644	6.644	6.644	6.644	6.644	6.644	6.644	6.644	6.644	6.644	6.644	6.644	6.644	6.644	6.644	6.644
uc.21+:ULTRACONS:Plus/Minus	6.644	6.644	6.644	6.644	6.903	6.644	6.644	6.644	6.644	6.644	6.644	6.644	7.123	6.689	6.644	6.929	6.644	6.644	6.838	6.644	6.725	6.644	6.644	6.644	6.762	7.411	7.123	7.52	8.546	8.166	8.036	6.644	7.767	7.399	7.949	7.713	7.616	7.333	7.753	7.293	6.942	7.162	7.658	6.644	7.438	6.775	7.162	6.644	6.644
uc.213+:ULTRACONS:Plus/Minus	8.036	7.603	9.02	8.196	9.116	9.052	8.487	8.384	9.004	9.197	8.282	9.116	8.725	8.123	8.487	8.65	7.739	8.094	8.094	8.282	8.576	8.576	8.225	8.428	7.891	8.297	8.606	10.316	8.428	9.067	9.476	6.644	9.084	9.627	8.636	8.576	8.225	8.65	9.367	8.311	8.926	8.472	9.315	6.8	8.384	8.576	8.709	8.166	10.768
uc.213+:ULTRACONS:Plus/Plus	12.047	11.756	11.187	12.306	11.894	11.69	11.894	12.047	12.306	12.974	12.306	13.109	12.306	12.216	12.216	11.967	11.627	12.612	12.725	12.216	12.849	11.627	11.568	11.627	10.66	13.259	13.109	12.216	13.42	12.401	12.306	13.42	12.5	12.974	13.42	13.595	12.974	12.974	12.849	13.595	12.612	12.725	12.725	12.306	12.306	11.756	11.187	11.509	12.306
uc.214+:ULTRACONS:Plus/Plus	6.644	6.644	6.644	6.644	6.644	6.644	6.644	6.644	6.644	6.644	6.644	6.644	6.644	6.644	6.644	6.644	6.644	6.644	6.644	6.644	6.644	6.644	6.644	6.644	6.644	6.644	6.644	6.644	6.644	6.644	6.644	6.644	6.903	7.28	6.644	6.838	7.411	6.644	6.8	7.201	6.644	6.644	6.644	6.644	6.644	6.644	6.644	6.644	6.644
uc.217+:ULTRACONS:Plus/Minus	7.031	6.701	7.978	6.653	7.963	7.227	7.386	7.018	8.079	7.201	8.297	7.307	7.411	7.136	7.808	7.836	6.954	6.644	7.307	7.672	7.307	8.85	7.589	7.188	6.878	7.136	7.794	8.957	6.665	7.044	7.878	6.644	7.658	8.282	7.906	6.644	7.201	6.942	7.63	6.788	7.562	6.644	6.644	6.644	6.644	6.644	8.166	7.713	8.895
uc.217+:ULTRACONS:Plus/Plus	8.989	9.332	8.398	9.315	9.052	8.741	9.116	9.421	9.964	10.316	9.052	11.14	9.23	8.561	9.297	9.18	8.239	9.647	9.588	9.768	9.81	9.02	8.941	8.636	9.02	12.131	11.69	9.81	13.109	10.883	10.526	9.81	10.316	11.14	13.109	11.824	9.532	10.559	10.963	11.451	11.756	11.824	10.923	10.033	10.732	9.897	9.706	9.919	11.049
uc.22+:ULTRACONS:Plus/Minus	8.094	8.576	6.644	9.332	8.036	7.548	8.108	7.949	8.487	8.152	6.644	8.803	7.333	7.963	8.094	7.726	6.644	7.643	9.036	8.267	8.787	6.967	8.008	7.24	7.411	10.402	9.18	8.606	10.181	9.964	9.987	10.206	9.439	9.875	10.056	9.569	7.373	9.919	9.494	9.853	9.941	11.005	8.85	10.696	9.349	10.732	8.239	8.621	7.878
uc.223+:ULTRACONS:Plus/Minus	8.008	7.739	6.644	7.373	7.48	6.942	7.293	7.307	6.689	6.775	7.399	6.713	7.616	7.767	7.616	7.438	7.934	8.413	6.713	7.878	7.794	6.916	7.373	7.466	8.008	8.065	7.267	6.644	7.346	8.297	7.92	6.644	7.589	7.92	7.589	7.52	6.725	8.443	7.493	6.644	7.658	8.531	7.373	7.535	8.065	8.022	6.713	7.452	6.644
uc.229+:ULTRACONS:Plus/Minus	7.906	7.808	7.616	8.576	7.753	7.753	8.239	8.036	7.949	8.665	7.934	8.065	8.181	7.63	7.992	7.699	7.808	8.267	8.065	8.369	8.079	7.808	8.181	7.672	8.079	8.21	8.665	8.239	8.282	8.384	8.181	8.972	8.065	8.621	8.428	8.21	7.658	8.008	8.818	9.036	8.517	8.079	8.472	8.225	8.008	7.821	7.096	7.083	6.644
uc.229+:ULTRACONS:Plus/Plus	6.825	6.644	6.644	8.094	6.644	6.644	6.644	7.109	6.653	6.707	6.644	7.096	6.644	6.644	6.644	6.644	6.644	6.713	6.954	6.644	6.644	6.644	6.89	6.644	6.644	8.008	8.196	6.644	8.709	8.34	7.713	6.644	6.644	7.425	8.354	7.562	6.979	7.781	7.781	8.665	8.354	8.34	8.152	9.627	7.739	7.603	6.665	6.737	7.493
uc.230+:ULTRACONS:Plus/Plus	8.166	8.036	9.832	8.502	9.627	8.941	8.787	8.34	9.608	8.636	9.349	7.978	7.891	8.398	7.32	8.576	8.253	7.373	8.008	7.992	8.487	8.68	9.789	8.502	9.036	7.018	6.878	9.964	6.838	7.637	8.239	6.644	8.458	8.803	7.044	7.767	9.067	8.196	8.458	8.267	7.643	7.24	7.685	7.576	7.699	7.963	8.517	9.067	9.28
uc.231+:ULTRACONS:Plus/Plus	6.644	6.644	6.644	6.644	6.644	6.644	6.644	6.644	6.644	6.644	6.644	6.644	6.644	6.644	6.644	6.644	6.644	6.644	6.644	6.644	6.644	6.644	6.644	6.644	6.644	6.644	6.644	6.644	6.644	6.644	6.644	6.644	6.644	6.644	6.644	6.644	6.644	6.644	6.644	6.644	6.644	6.644	6.644	6.644	6.644	6.644	6.644	6.644	6.644
uc.232+:ULTRACONS:Plus/Plus	8.576	8.181	7.52	7.864	7.864	7.739	7.906	7.794	8.34	9.052	8.472	8.517	8.325	8.094	8.282	8.502	8.079	8.34	7.767	7.794	7.293	8.458	8.636	8.267	8.458	8.636	8.152	6.644	6.992	6.644	6.644	8.391	6.644	6.825	7.836	8.85	7.507	7.992	7.562	6.644	8.895	7.767	8.502	6.775	7.589	6.644	7.487	7.36	8.834
uc.233+:ULTRACONS:Plus/Minus	7.346	7.293	7.891	7.267	7.018	6.644	7.63	7.32	8.941	8.834	8.517	9.941	7.963	7.005	7.24	8.051	6.644	7.794	6.653	8.487	8.443	6.954	6.644	7.083	6.644	9.148	8.85	8.865	6.644	7.864	9.036	6.644	8.88	9.457	8.818	9.439	9.264	9.349	9.18	7.658	9.367	8.709	9.132	7.63	8.741	8.008	7.672	6.838	10.344
uc.233+:ULTRACONS:Plus/Plus	7.215	6.8	7.699	6.644	7.672	8.166	7.808	7.136	7.767	7.767	6.644	7.373	7.493	6.644	7.28	6.992	6.644	6.979	6.644	6.992	7.36	7.373	6.644	7.643	7.162	8.487	8.576	6.644	8.865	7.018	6.644	6.644	6.644	8.137	9.647	8.458	7.713	7.493	8.487	9.588	7.018	6.644	6.644	6.644	7.878	6.644	6.644	6.644	7.149
uc.234+:ULTRACONS:Plus/Minus	6.644	6.644	6.644	6.644	6.644	6.644	6.644	6.644	6.644	6.644	6.644	6.644	6.644	6.644	6.644	6.644	6.644	6.644	6.644	6.644	6.644	6.644	6.644	6.644	6.644	6.644	6.644	6.644	6.644	6.644	6.644	6.644	6.644	6.644	6.644	6.644	6.644	6.644	6.644	6.644	6.644	6.644	6.644	6.644	6.644	6.644	6.644	6.644	6.644
uc.234+:ULTRACONS:Plus/Plus	8.65	8.546	7.808	8.34	8.694	8.803	8.989	8.818	8.606	8.606	8.957	9.476	8.818	8.531	8.725	9.084	7.48	9.036	8.591	8.725	8.694	8.311	8.531	8.152	8.094	8.972	9.036	8.561	8.972	8.741	9.402	8.989	9.332	9.421	9.197	8.88	9.084	8.665	9.402	8.989	8.68	8.458	8.65	7.227	9.004	8.354	8.989	8.756	9.164
uc.237+:ULTRACONS:Plus/Minus	6.713	7.535	7.493	7.175	7.949	7.713	7.878	8.079	8.636	10.081	7.891	8.591	7.535	7.753	8.325	8.311	7.63	7.616	7.466	8.21	8.325	7.333	6.644	6.644	6.644	9.18	8.181	6.644	7.123	7.658	7.63	6.644	6.992	7.643	8.036	8.225	7.562	6.644	9.832	7.425	10.559	11.627	9.897	8.443	10.559	7.616	6.89	6.644	7.535
uc.238+:ULTRACONS:Plus/Plus	6.644	6.644	6.644	6.644	6.644	6.644	6.644	6.644	6.644	6.644	7.005	6.644	6.644	6.644	6.644	6.644	6.644	6.644	6.644	6.644	6.644	6.644	6.644	6.644	6.644	6.644	6.644	6.644	6.644	6.644	6.644	6.644	6.644	6.644	6.644	6.644	6.644	6.644	6.644	6.644	6.644	6.644	6.644	6.644	6.644	6.644	6.644	6.644	6.644
uc.24+:ULTRACONS:Plus/Minus	6.644	6.644	6.644	6.644	6.644	6.644	6.644	6.644	6.644	6.644	6.644	6.644	6.644	6.644	6.644	6.644	6.644	6.644	6.644	6.644	6.644	6.644	6.644	6.644	6.644	8.428	8.34	6.644	7.92	7.85	6.825	6.644	8.008	8.325	8.865	8.443	8.297	7.726	8.225	8.926	8.267	7.949	7.201	8.297	7.136	8.21	6.644	7.005	6.644
uc.240+:ULTRACONS:Plus/Plus	6.644	6.644	6.644	6.644	6.644	6.644	6.644	6.644	6.644	6.644	6.644	6.644	6.644	6.644	6.644	6.644	6.644	6.644	6.644	6.644	6.644	6.644	6.644	6.644	6.644	6.644	6.644	6.644	6.644	6.644	6.644	6.644	6.644	6.644	6.644	6.644	6.644	6.644	6.644	6.644	6.644	6.644	6.644	6.644	6.644	6.644	6.644	6.644	6.644
uc.241+:ULTRACONS:Plus/Minus	6.644	6.838	7.307	7.28	7.548	6.677	6.992	7.438	7.906	8.576	7.136	7.767	7.069	7.333	7.562	7.589	6.644	7.562	6.644	7.949	7.978	7.48	6.644	6.75	6.644	7.699	7.411	6.954	7.906	6.644	7.293	6.644	7.643	7.934	7.963	8.094	7.685	6.644	8.443	7.949	7.28	7.096	6.644	6.701	7.821	6.644	6.644	6.644	6.644
uc.244+:ULTRACONS:Plus/Plus	7.069	6.644	6.644	7.452	6.644	6.644	6.644	6.644	6.644	6.644	6.644	6.644	6.644	6.644	6.644	6.644	6.644	6.644	6.644	6.644	6.644	6.644	6.838	6.644	6.644	6.644	6.644	6.644	6.644	6.644	6.644	6.644	6.644	6.644	6.838	6.644	6.644	6.929	6.644	6.644	6.644	7.753	6.644	6.644	6.644	6.644	6.644	6.644	6.644
uc.245+:ULTRACONS:Plus/Minus	6.644	6.644	6.644	6.644	6.644	6.644	6.644	6.644	6.967	8.957	6.644	7.92	6.644	6.644	6.644	6.644	6.644	6.644	6.644	6.644	6.775	6.644	6.644	6.644	6.644	6.644	6.644	6.903	6.644	7.386	6.644	6.644	6.644	7.864	6.644	6.644	6.644	6.644	8.008	6.644	6.644	6.644	6.644	6.644	6.644	6.644	6.644	6.644	6.644
uc.246+:ULTRACONS:Plus/Minus	6.644	6.644	6.644	6.644	6.644	6.644	6.644	6.644	6.644	7.794	6.644	8.354	6.644	6.644	6.644	6.644	6.644	6.644	6.644	6.644	6.644	6.644	6.644	6.644	6.644	7.949	8.772	6.644	8.787	7.215	6.644	6.644	6.644	6.903	8.181	8.239	6.644	6.644	7.123	9.513	9.067	9.23	9.941	6.644	6.644	6.644	6.644	6.644	9.052
uc.246+:ULTRACONS:Plus/Plus	10.26	9.747	9.569	9.81	10.233	10.206	10.625	10.104	9.987	10.01	9.686	9.421	10.181	10.01	9.875	9.919	9.706	9.853	10.056	10.316	10.233	9.494	9.686	9.747	9.897	9.647	9.608	11.237	9.747	10.104	11.237	9.875	10.843	10.01	9.987	9.608	10.033	10.768	9.81	9.439	9.853	10.206	10.316	9.81	10.26	10.402	10.154	10.432	10.056
uc.248+:ULTRACONS:Plus/Minus	7.589	7.562	6.942	7.878	7.643	7.411	7.493	7.466	7.535	8.022	7.643	7.864	7.548	7.307	7.069	7.149	7.548	8.325	7.934	7.643	7.906	7.493	7.767	7.63	7.713	8.036	6.644	8.787	6.725	7.487	6.644	6.644	7.149	7.493	6.644	7.452	6.644	7.963	7.821	6.644	7.685	6.979	7.399	6.644	8.166	6.644	8.21	7.891	7.934
uc.248+:ULTRACONS:Plus/Plus	6.644	6.644	6.644	6.644	6.644	6.644	6.644	6.644	6.644	6.644	6.644	6.644	6.644	6.644	6.644	6.644	6.644	6.644	6.644	6.644	6.644	6.644	6.644	6.644	6.644	6.644	6.644	6.644	6.644	6.644	6.644	6.644	6.644	6.644	6.644	6.644	6.644	6.644	6.644	6.644	6.644	6.644	6.644	6.644	6.644	6.644	6.644	6.644	6.644
uc.249+:ULTRACONS:Plus/Plus	9.315	8.834	9.164	9.551	9.315	9.332	9.213	9.004	9.23	9.004	8.606	9.23	8.91	9.116	8.989	8.818	9.421	9.23	9.197	9.647	9.747	8.561	9.297	9.02	8.865	8.941	8.957	9.084	9.02	9.036	9.052	6.644	8.311	8.989	8.88	8.68	8.85	9.402	8.803	8.458	9.349	9.084	8.895	8.88	8.458	8.398	9.036	8.957	8.34
uc.250+:ULTRACONS:Plus/Plus	7.493	6.967	6.644	7.307	7.005	6.644	7.215	7.162	6.878	7.685	7.162	6.677	7.452	7.056	6.644	7.643	7.227	7.346	7.267	6.942	6.644	6.713	6.644	6.878	7.373	6.644	6.75	6.644	6.89	6.644	6.644	6.644	6.644	6.644	6.725	6.644	6.838	6.644	7.346	8.443	7.069	6.903	7.215	7.658	6.644	7.031	6.644	6.916	6.644
uc.252+:ULTRACONS:Plus/Minus	8.621	7.92	6.644	8.546	7.685	6.967	6.644	6.929	8.065	8.85	8.989	9.551	8.68	8.834	8.354	8.591	8.725	8.803	8.108	7.699	8.166	8.065	8.472	7.576	8.051	8.34	7.562	6.719	8.369	8.282	7.658	6.644	6.788	8.21	8.022	8.546	7.096	8.591	7.934	8.325	8.91	8.384	9.067	6.644	8.606	8.137	8.665	8.267	8.079
uc.257+:ULTRACONS:Plus/Plus	9.551	9.476	8.166	9.919	8.865	9.23	9.164	10.316	9.81	9.832	9.588	10.463	9.476	9.919	9.384	9.853	8.34	9.832	9.402	9.367	10.402	8.972	8.34	8.487	8.196	11.509	11.049	8.636	8.152	8.311	8.65	9.197	8.957	8.895	10.316	11.451	9.768	9.853	9.551	10.373	10.402	11.289	10.592	9.004	9.81	9.513	8.65	9.686	8.694
uc.258+:ULTRACONS:Plus/Plus	6.644	6.644	7.069	6.644	6.644	6.644	6.644	6.644	7.399	6.707	6.644	6.644	6.644	6.644	6.644	6.644	6.644	6.644	6.644	6.644	6.644	6.762	6.644	6.644	6.644	6.644	6.644	7.267	6.644	6.644	6.992	6.644	6.644	6.644	6.644	6.644	6.644	6.644	7.149	6.644	6.644	6.644	6.644	6.644	6.644	6.644	6.644	6.644	6.644
uc.262+:ULTRACONS:Plus/Minus	9.052	9.036	9.264	9.608	9.588	9.532	9.28	9.213	8.694	9.02	10.288	10.625	10.104	9.349	9.332	10.625	9.1	10.181	9.853	9.747	9.667	8.709	9.476	8.989	8.68	8.818	7.978	9.164	8.694	9.494	8.834	8.865	8.606	8.926	9.18	8.818	8.772	8.094	9.28	8.34	8.85	8.443	7.963	8.094	9.747	9.052	9.727	9.02	9.439
uc.262+:ULTRACONS:Plus/Plus	6.644	6.644	9.402	6.644	6.644	6.644	6.864	6.644	6.644	7.836	6.644	8.123	6.644	6.644	6.644	6.644	6.644	6.644	6.644	6.644	6.644	6.644	6.644	6.644	6.644	6.644	9.23	6.644	6.644	6.644	6.644	6.644	6.644	6.644	7.411	6.644	6.644	6.644	7.188	6.644	7.188	6.644	6.644	6.644	6.644	6.644	6.644	6.644	10.732
uc.263+:ULTRACONS:Plus/Minus	8.022	7.753	6.916	8.458	8.239	8.21	7.685	8.051	8.297	8.65	7.949	8.756	8.282	7.864	8.384	8.91	7.978	8.297	8.546	8.561	8.253	7.753	8.152	7.562	7.808	7.399	6.775	6.644	7.672	7.411	7.201	6.644	6.644	7.603	7.85	7.201	6.644	7.399	6.864	6.644	8.428	8.803	7.992	8.166	8.253	8.094	7.466	6.979	6.644
uc.263+:ULTRACONS:Plus/Plus	6.644	6.644	6.878	6.644	6.644	6.644	6.644	6.644	7.438	6.878	7.083	8.741	7.643	7.253	6.967	7.056	6.644	7.589	7.36	6.75	6.929	6.644	6.644	6.644	6.644	7.794	7.346	6.644	7.794	6.644	6.644	6.644	6.644	6.644	7.129	6.644	6.644	6.644	6.644	6.644	6.644	6.644	6.644	6.644	6.644	6.644	6.644	6.644	6.713
uc.266+:ULTRACONS:Plus/Minus	9.727	9.987	8.576	11.69	10.033	10.373	10.559	11.005	10.344	10.206	10.104	10.526	10.768	10.843	10.081	11.395	9.627	10.963	11.451	11.451	11.237	9.1	9.987	9.513	9.832	10.696	10.625	10.463	12.216	11.187	11.187	11.509	10.963	11.187	12.047	10.963	11.049	10.494	11.049	11.341	11.894	11.756	11.187	11.451	11.967	11.289	10.494	11.395	10.181
uc.268+:ULTRACONS:Plus/Plus	9.457	8.531	6.644	9.036	8.325	8.443	8.68	8.972	8.181	8.297	9.148	8.325	8.487	8.253	8.297	8.297	9.084	9.667	8.665	8.621	8.85	8.166	8.282	8.621	9.132	8.621	8.253	7.685	7.978	8.606	8.094	8.45	8.108	7.452	7.808	8.137	7.162	8.472	8.239	6.644	7.821	8.725	7.978	6.89	8.926	8.941	7.28	9.384	6.725
uc.269+:ULTRACONS:Plus/Minus	6.864	7.136	8.458	8.152	8.166	8.517	9.332	8.253	8.094	11.509	8.531	9.647	8.972	8.008	8.225	8.989	7.836	6.813	7.685	9.23	9.036	8.008	8.239	7.767	7.726	8.65	9.964	9.476	11.049	10.081	9.132	8.895	8.443	8.546	9.476	8.531	8.989	8.895	10.033	9.941	9.213	7.52	10.056	8.941	9.148	7.92	8.094	7.562	9.367
uc.275+:ULTRACONS:Plus/Plus	6.644	6.644	6.644	6.644	6.644	6.644	6.644	6.644	6.644	6.644	6.644	6.644	6.644	6.644	6.644	6.644	6.644	6.644	6.644	6.644	6.644	6.644	6.644	6.644	6.644	6.644	6.644	6.644	6.644	6.644	6.644	6.644	6.644	6.644	6.644	6.644	6.644	6.644	6.644	6.644	6.644	6.644	6.644	6.644	6.644	6.644	6.644	6.644	6.644
uc.277+:ULTRACONS:Plus/Minus	7.92	7.794	6.75	8.022	6.942	6.644	6.916	7.576	7.808	8.354	7.044	7.906	7.562	7.548	6.903	7.293	7.411	7.808	7.949	7.616	7.878	7.136	7.713	7.162	6.644	7.576	8.458	7.672	8.665	8.428	8.079	9.084	7.92	8.297	8.709	8.036	7.767	8.487	8.517	9.247	7.603	7.821	7.535	8.834	7.92	7.056	6.775	6.644	6.644
uc.278+:ULTRACONS:Plus/Plus	9.116	9.367	9.647	10.696	10.104	9.588	9.402	9.457	10.056	9.588	8.68	9.832	9.421	10.129	9.476	10.696	9.148	9.402	8.972	9.513	9.052	9.667	10.033	8.34	9.067	9.627	9.919	9.421	10.01	9.608	9.832	9.941	8.941	9.476	9.457	9.315	8.709	8.531	9.532	9.897	9.315	8.561	8.941	9.727	9.036	9.332	8.818	8.818	8.803
uc.28+:ULTRACONS:Plus/Minus	6.644	6.644	6.644	6.644	6.644	6.644	6.644	6.644	6.644	6.644	6.644	6.644	6.644	6.644	6.644	6.644	6.644	6.644	6.644	6.644	6.644	6.644	6.644	6.644	6.644	6.644	6.644	6.644	6.644	6.644	6.644	6.644	6.644	6.644	6.644	6.644	6.644	6.644	6.644	6.644	6.644	6.644	6.644	6.644	6.644	6.644	6.644	6.644	6.644
uc.28+:ULTRACONS:Plus/Plus	6.644	6.916	6.644	6.644	6.644	6.644	6.644	6.644	6.644	6.644	6.644	7.083	6.644	6.644	6.644	6.644	6.644	6.737	6.644	6.644	6.644	6.644	7.109	6.644	6.644	6.644	6.644	6.644	7.562	6.644	6.916	6.644	6.644	6.644	6.813	7.535	6.644	6.644	6.89	7.52	7.109	7.267	7.293	7.767	7.267	7.227	6.644	6.644	6.644
uc.281+:ULTRACONS:Plus/Minus	10.104	9.789	8.079	10.033	10.206	9.941	10.344	10.206	9.647	9.421	9.747	10.181	9.569	10.104	9.686	10.129	9.667	9.875	10.344	10.206	10.206	10.129	9.768	9.532	9.647	10.316	10.344	9.686	9.853	10.233	9.768	10.033	9.964	10.373	10.26	10.344	10.056	9.964	10.402	10.104	10.104	10.233	10.154	9.332	10.206	9.647	9.197	9.349	9.588
uc.281+:ULTRACONS:Plus/Plus	6.644	6.644	6.644	6.644	6.644	6.644	6.644	6.644	6.644	6.644	6.644	6.992	6.644	6.644	6.644	6.644	6.644	6.644	6.644	6.644	6.644	6.644	6.644	6.644	6.644	6.644	6.644	6.644	6.644	6.644	6.644	8.094	6.644	6.644	6.644	6.644	6.644	6.644	6.644	6.644	6.644	6.644	6.644	6.644	6.644	6.644	6.644	6.644	7.658
uc.282+:ULTRACONS:Plus/Minus	10.923	11.237	11.289	13.109	11.824	12.216	10.923	12.612	12.401	13.109	12.216	12.849	11.289	12.5	11.627	12.612	10.883	11.568	12.131	12.5	12.974	11.451	11.341	10.843	10.288	13.595	14.314	12.612	14.629	12.849	12.725	14.314	12.725	12.5	14.629	13.109	12.047	12.131	13.8	14.629	13.595	14.314	14.314	13.259	12.725	12.306	11.049	11.568	13.109
uc.283+:ULTRACONS:Plus/Minus	10.768	10.206	9.588	10.463	10.316	10.344	10.805	11.341	10.559	10.923	11.187	10.056	10.732	10.402	10.592	11.094	10.233	11.094	10.923	10.033	10.66	10.233	9.706	10.66	10.033	8.591	8.546	9.987	9.349	9.197	9.116	10.129	9.627	9.332	9.727	8.834	9.402	10.033	9.148	8.741	9.768	9.439	10.344	9.264	9.067	9.439	9.919	9.667	9.532
uc.283+:ULTRACONS:Plus/Plus	6.644	6.644	6.644	6.644	6.644	6.644	6.644	6.644	6.644	6.644	6.644	6.701	6.644	6.644	6.644	6.644	6.644	6.644	6.644	6.644	6.644	6.644	6.644	6.644	6.644	6.644	6.644	6.644	6.644	6.644	6.644	6.644	6.644	6.644	6.644	6.644	6.644	6.644	6.644	6.644	6.644	6.644	6.644	6.644	6.644	6.644	6.644	6.644	6.644
uc.284+:ULTRACONS:Plus/Minus	6.644	6.644	6.644	6.644	6.644	6.644	6.644	6.644	6.644	6.644	6.644	6.644	6.644	6.644	6.644	6.644	6.644	6.644	6.644	6.644	6.644	6.644	6.644	6.644	6.644	6.644	6.644	6.644	6.644	6.644	6.644	6.644	6.644	6.644	6.644	6.644	6.644	6.644	6.644	6.644	6.644	6.644	6.644	6.644	6.644	6.644	6.644	6.644	6.644
uc.285+:ULTRACONS:Plus/Minus	6.644	6.644	6.725	6.644	6.644	7.018	6.775	6.677	7.726	9.067	7.018	8.818	7.32	6.677	7.201	7.672	6.644	7.083	6.644	7.425	7.576	6.644	6.644	6.644	6.644	9.132	8.787	8.152	8.036	8.398	7.781	6.644	7.713	8.972	8.665	9.297	6.864	7.32	8.926	9.213	8.094	7.438	9.853	7.794	7.794	7.24	6.644	6.851	8.137
uc.285+:ULTRACONS:Plus/Plus	10.154	9.28	10.288	10.129	9.897	10.233	8.865	8.803	11.14	12.401	10.732	11.824	10.843	9.941	10.494	10.526	10.288	10.344	9.349	9.494	9.421	10.805	10.696	9.987	9.164	11.187	11.451	10.081	11.568	10.526	10.344	9.588	8.709	10.923	11.094	10.923	8.487	8.325	11.451	11.824	10.883	9.647	10.768	8.91	9.569	8.803	9.213	8.865	11.395
uc.287+:ULTRACONS:Plus/Minus	8.398	8.591	6.644	8.606	8.181	8.123	8.267	8.694	7.85	7.92	7.672	8.694	8.636	7.992	8.21	8.803	8.065	8.561	8.022	8.123	8.741	7.149	7.293	7.739	8.354	7.466	7.136	7.726	6.967	7.188	6.644	6.644	6.644	7.24	7.149	7.227	6.644	7.576	6.942	6.644	7.978	8.181	8.253	8.398	8.621	8.196	8.022	7.753	6.644
uc.289+:ULTRACONS:Plus/Minus	8.413	8.517	9.439	7.794	8.591	8.413	8.443	8.531	9.941	9.28	8.926	8.384	9.627	8.803	9.148	8.606	8.008	9.148	8.051	8.253	7.949	9.067	6.864	8.282	7.963	8.787	9.315	9.264	7.767	8.665	8.458	9.919	8.561	8.725	8.787	9.084	8.065	8.036	9.457	8.621	6.878	6.644	7.48	6.644	7.891	6.75	7.739	6.644	9.667
uc.289+:ULTRACONS:Plus/Plus	6.644	6.644	6.644	6.644	6.644	6.644	6.644	6.644	6.644	6.644	6.644	6.644	6.644	6.644	6.644	6.644	6.644	6.644	6.644	6.644	6.644	6.644	6.644	6.644	6.644	6.644	6.644	6.644	6.644	6.644	6.644	6.644	6.644	6.644	6.644	6.644	6.644	6.644	6.644	6.644	6.644	6.644	6.644	6.644	6.644	6.644	6.644	6.644	6.644
uc.291+:ULTRACONS:Plus/Minus	6.762	6.644	8.957	6.644	6.954	7.493	6.644	6.644	7.096	7.658	8.65	8.196	8.354	6.644	6.644	7.201	8.282	6.644	6.644	6.644	6.644	7.36	8.123	7.438	6.644	6.665	6.864	6.644	6.644	6.644	6.644	6.644	6.644	6.644	6.644	6.644	6.644	6.644	6.653	6.644	7.739	6.644	6.992	6.644	6.644	6.8	6.644	6.644	8.787
uc.291+:ULTRACONS:Plus/Plus	6.644	6.644	6.644	6.644	6.644	6.644	6.644	6.644	6.644	6.644	6.644	6.644	6.644	6.644	6.644	6.644	6.644	6.644	6.644	6.644	6.644	6.644	6.644	6.644	6.644	6.644	6.644	6.644	6.644	6.644	6.644	6.644	6.644	6.644	6.644	6.644	6.644	6.644	6.644	6.644	6.644	6.644	6.644	6.644	6.644	6.644	6.644	6.644	6.644
uc.299+:ULTRACONS:Plus/Minus	10.402	10.592	9.964	11.451	10.768	10.923	10.056	10.373	10.883	10.66	10.402	11.237	10.494	10.344	10.344	11.049	10.081	10.592	10.732	10.883	11.005	10.056	10.843	9.832	9.987	10.592	10.26	11.005	10.923	10.559	10.883	10.402	10.129	11.049	10.963	10.696	8.91	10.01	10.592	10.805	11.14	10.66	10.805	10.732	11.237	11.049	10.559	10.696	11.341
uc.299+:ULTRACONS:Plus/Plus	8.865	9.297	9.727	10.104	9.132	9.439	9.052	9.148	9.919	11.568	9.727	11.094	9.853	9.987	9.402	9.457	10.373	9.439	9.706	10.129	9.608	9.569	10.494	8.787	8.413	11.967	12.306	10.768	12.306	11.568	11.341	13.109	10.559	11.568	11.756	12.047	8.865	10.233	11.627	12.131	12.047	11.894	12.306	10.01	10.923	10.344	9.332	9.875	11.967
uc.3+:ULTRACONS:Plus/Plus	6.644	6.644	6.644	6.644	6.644	6.644	6.644	6.644	6.644	6.838	6.644	6.644	6.644	6.644	6.644	6.644	6.644	6.644	6.644	6.644	6.644	6.644	6.644	6.644	6.644	6.644	6.644	6.644	6.644	6.644	6.644	6.644	6.644	6.644	6.644	6.644	6.644	6.644	8.369	7.373	6.644	6.644	6.644	6.644	6.644	6.644	6.644	6.644	6.644
uc.300+:ULTRACONS:Plus/Minus	10.233	10.344	9.919	10.316	10.963	11.049	10.66	10.923	10.66	11.395	10.494	10.923	11.094	10.316	10.559	11.187	10.402	10.696	10.625	10.963	10.463	10.104	10.805	10.463	10.233	10.843	11.289	11.187	11.756	11.69	11.627	11.187	11.005	11.237	11.049	10.883	10.526	11.005	11.289	10.696	10.768	9.897	11.049	10.104	11.395	11.005	10.66	10.843	10.402
uc.301+:ULTRACONS:Plus/Plus	6.644	6.644	6.644	6.644	6.644	6.644	6.644	6.644	6.644	6.644	6.644	6.644	6.644	6.644	6.644	6.644	6.644	6.644	6.644	6.644	6.644	6.644	6.644	6.644	6.644	6.644	6.644	6.644	6.644	6.644	6.644	6.644	6.644	6.644	6.644	6.644	6.644	6.644	6.644	6.644	6.644	6.644	6.644	6.644	6.644	6.644	6.644	6.644	6.644
uc.302+:ULTRACONS:Plus/Minus	7.32	6.929	6.644	7.031	6.644	6.644	6.644	7.963	6.665	6.689	8.443	7.643	7.878	6.644	6.644	7.333	6.644	6.644	7.346	6.644	6.644	6.644	7.083	6.644	6.644	8.398	8.91	7.438	9.476	8.123	8.517	9.532	8.094	7.821	8.725	8.487	7.934	8.123	8.694	9.647	6.929	7.794	7.175	9.747	7.149	8.85	6.644	7.031	6.644
uc.302+:ULTRACONS:Plus/Plus	6.644	6.644	6.644	6.644	6.644	6.644	6.644	6.644	6.644	6.644	6.644	6.644	6.644	6.644	6.644	6.644	6.644	6.644	6.644	6.644	6.644	6.644	6.644	6.644	6.644	6.644	6.644	6.644	6.644	6.644	6.644	6.644	6.644	6.644	6.644	6.644	6.644	6.644	6.644	6.644	6.644	6.644	6.644	6.644	6.644	6.644	6.644	6.644	6.644
uc.305+:ULTRACONS:Plus/Minus	7.452	7.018	6.644	7.643	7.425	7.643	7.188	7.215	7.253	7.109	7.056	6.644	8.022	7.438	7.589	7.452	7.507	7.891	7.175	7.227	7.253	7.576	7.535	7.018	7.767	8.354	7.63	7.934	8.502	8.502	8.384	8.91	7.507	8.239	8.606	8.166	8.022	8.152	7.92	7.781	7.52	8.036	8.369	7.85	8.225	8.502	8.311	8.34	6.644
uc.305+:ULTRACONS:Plus/Plus	6.644	6.644	6.644	6.644	6.644	6.644	6.644	6.644	6.644	6.992	6.644	8.225	6.644	6.644	6.644	6.644	6.644	6.644	6.644	6.644	6.644	6.644	6.644	6.644	6.644	8.079	9.004	6.644	6.644	6.644	6.644	6.644	6.644	6.644	6.75	7.836	6.644	6.644	6.967	6.992	8.137	8.972	7.934	6.644	7.031	6.644	6.644	6.644	9.964
uc.309+:ULTRACONS:Plus/Minus	7.175	6.788	7.992	6.954	8.225	7.92	7.699	7.399	7.36	7.346	7.808	6.644	8.369	6.929	8.239	8.166	7.992	7.493	6.762	7.109	7.535	8.546	7.28	7.52	7.978	8.166	8.311	8.895	8.756	9.084	8.636	6.644	8.239	8.636	8.34	8.428	7.739	8.636	8.398	7.175	7.616	8.325	8.803	7.906	8.803	8.253	8.181	8.413	6.644
uc.309+:ULTRACONS:Plus/Plus	6.644	6.644	6.644	6.644	6.644	6.644	6.644	6.644	6.644	6.644	6.644	6.644	6.644	6.644	6.644	6.644	6.644	6.644	6.644	6.644	6.644	6.644	6.644	6.644	6.644	6.775	8.865	6.644	6.644	6.644	6.644	6.644	6.644	6.644	6.644	6.942	6.644	6.644	6.644	7.188	7.63	6.644	8.787	6.644	6.644	6.644	6.644	6.644	8.282
uc.31+:ULTRACONS:Plus/Plus	6.75	6.644	8.561	6.644	6.644	7.056	6.878	6.644	6.644	8.472	6.89	6.644	7.438	6.644	6.89	7.188	6.967	6.644	6.644	6.788	6.644	7.162	7.562	7.399	7.109	6.644	7.36	8.181	8.803	8.065	7.307	6.644	6.644	6.644	8.772	7.685	7.535	6.644	7.963	7.992	7.32	6.644	8.709	6.644	7.808	8.051	6.864	7.548	8.458
uc.310+:ULTRACONS:Plus/Minus	6.644	6.644	6.644	6.644	7.044	6.644	7.136	7.891	7.123	7.739	7.85	7.821	7.672	7.227	6.644	6.737	6.979	6.775	7.576	6.644	7.215	7.589	7.438	7.32	7.293	9.667	9.1	9.332	10.233	10.033	10.104	10.344	9.875	9.384	9.686	9.332	9.297	10.129	9.686	10.26	7.307	8.108	7.767	7.672	8.137	6.992	7.056	7.333	6.665
uc.310+:ULTRACONS:Plus/Plus	6.644	6.644	6.644	6.644	6.644	6.644	6.644	6.644	6.644	6.644	6.644	6.644	6.644	6.644	6.644	6.644	6.644	6.644	6.644	6.644	6.644	6.644	6.644	6.644	6.644	6.644	6.644	6.644	6.644	6.644	6.644	6.644	6.644	6.644	6.644	6.644	6.644	6.644	6.644	6.644	6.644	6.644	6.644	6.644	6.644	6.644	6.644	6.644	6.864
uc.317+:ULTRACONS:Plus/Plus	6.644	6.644	7.603	7.083	6.644	6.644	6.644	6.644	6.644	6.644	6.644	6.813	6.644	6.644	6.644	6.644	6.737	6.644	6.644	6.644	6.644	7.24	7.136	6.762	6.644	6.967	7.293	6.644	6.644	7.005	6.665	6.644	6.644	6.8	6.644	6.644	6.644	6.644	7.373	7.507	6.916	6.644	7.069	6.644	6.813	6.644	6.644	6.644	7.411
uc.319+:ULTRACONS:Plus/Minus	7.934	6.775	7.767	6.878	6.644	6.737	6.644	6.644	6.644	6.644	8.181	6.929	7.346	7.699	7.438	7.85	8.665	8.91	7.48	7.162	6.644	7.672	8.384	7.808	8.34	6.644	6.644	6.644	6.644	6.644	6.644	6.644	6.644	6.644	6.979	6.644	6.644	6.644	6.644	6.644	7.452	7.109	7.466	6.644	6.731	6.644	7.411	7.92	7.069
uc.325+:ULTRACONS:Plus/Minus	6.644	6.644	6.644	6.644	6.644	6.644	6.644	6.644	6.644	6.644	6.644	6.644	6.644	6.644	6.644	6.644	6.644	6.644	6.644	6.644	6.644	6.644	6.644	6.644	6.644	6.644	6.644	6.644	6.644	6.644	6.644	6.644	6.644	6.644	6.644	6.644	6.644	6.644	6.644	6.644	6.644	6.644	6.644	6.644	6.644	6.644	6.644	6.644	6.644
uc.325+:ULTRACONS:Plus/Plus	13.259	12.974	12.306	14.046	13.8	13.42	13.42	14.314	13.8	14.046	12.974	13.259	13.109	13.259	12.725	12.974	12.612	13.109	13.8	14.314	14.046	12.216	12.974	12.612	12.306	12.849	12.974	13.42	14.046	13.259	13.259	13.8	13.8	13.109	13.8	12.849	13.259	13.8	13.595	14.046	13.8	14.046	13.8	13.8	13.595	14.046	12.725	12.612	12.401
uc.326+:ULTRACONS:Plus/Plus	8.517	8.772	8.297	9.789	8.818	9.476	9.897	10.181	9.148	10.129	9.004	9.919	9.067	8.91	8.818	9.706	8.803	8.694	9.421	8.694	9.367	9.23	9.367	8.709	8.957	9.494	9.532	9.667	9.789	9.647	9.686	10.154	9.132	9.439	9.919	9.768	9.569	9.18	9.789	10.463	10.081	9.964	10.033	9.247	9.941	9.667	9.23	9.768	9.315
uc.327+:ULTRACONS:Plus/Minus	9.532	8.472	9.084	9.132	9.036	9.28	9.084	9.439	9.297	11.341	9.832	10.344	9.1	9.315	9.853	10.288	9.28	8.989	9.476	9.457	9.768	9.551	9.853	9.23	9.297	10.104	10.316	9.052	10.129	9.727	8.972	9.551	8.772	9.494	10.01	9.727	8.834	9.832	9.421	10.592	9.402	9.513	9.367	9.23	9.476	9.569	9.084	8.094	9.494
uc.329+:ULTRACONS:Plus/Minus	8.636	8.311	6.644	8.065	8.051	7.963	8.502	8.561	8.21	8.546	8.065	7.562	7.934	8.051	8.591	8.472	8.325	8.428	7.548	8.022	8.88	7.603	7.821	7.864	8.472	9.608	9.367	8.487	9.421	9.23	8.561	9.148	9.02	9.164	9.789	9.476	9.132	8.88	9.084	9.067	8.196	9.067	8.926	8.787	9.247	8.665	8.502	8.636	7.891
uc.33+:ULTRACONS:Plus/Minus	6.644	6.644	6.644	6.644	6.644	6.644	6.644	6.644	6.644	7.373	6.864	6.916	6.644	6.644	8.152	7.109	6.644	6.644	6.644	6.644	6.644	6.644	6.851	6.644	6.644	6.644	6.644	6.644	9.004	6.644	6.644	6.644	6.644	6.878	8.517	6.644	6.644	6.644	6.644	9.476	7.589	7.188	8.741	6.644	6.992	6.644	6.701	6.644	9.148
uc.33+:ULTRACONS:Plus/Plus	8.772	8.398	7.36	7.52	7.85	7.658	7.603	7.92	7.878	7.713	8.621	9.036	8.531	7.891	8.079	8.398	8.531	9.067	8.152	8.108	7.589	7.864	8.369	7.978	8.297	6.644	7.85	7.562	8.354	7.821	7.685	6.644	7.32	7.535	7.794	8.181	6.967	7.685	7.949	7.699	8.787	8.694	8.725	8.008	8.428	8.239	7.767	8.591	7.452
uc.330+:ULTRACONS:Plus/Minus	6.644	6.644	6.644	6.644	6.644	6.644	6.644	6.644	6.644	6.644	6.644	6.644	6.644	6.644	6.644	6.644	6.644	6.644	6.644	6.644	6.644	6.644	6.644	6.644	6.644	6.677	9.686	6.644	8.472	6.644	6.644	6.644	6.644	6.644	7.891	7.36	6.644	6.644	6.644	8.636	6.644	6.644	6.644	6.644	6.644	6.644	6.644	6.644	6.644
uc.330+:ULTRACONS:Plus/Plus	6.644	6.644	7.906	7.906	7.253	7.672	7.227	6.8	6.713	6.644	6.689	6.775	6.644	7.658	7.188	7.32	6.644	6.644	7.535	6.644	6.864	6.644	6.644	6.644	6.644	7.535	7.253	6.644	8.606	8.051	8.369	6.644	8.398	8.166	7.018	6.644	8.21	7.201	7.267	7.726	6.644	6.644	6.644	6.825	6.644	6.725	7.136	6.942	6.644
uc.331+:ULTRACONS:Plus/Minus	6.644	6.644	6.644	6.644	6.644	7.083	6.644	6.644	7.373	7.333	7.726	8.21	6.644	6.644	8.008	7.548	6.838	6.644	6.644	6.644	6.644	6.942	7.307	6.825	6.644	6.644	6.644	6.644	6.644	6.644	6.644	6.644	6.644	6.644	6.644	6.644	6.644	6.644	6.644	6.644	6.644	6.644	6.644	6.644	6.644	6.644	7.031	6.644	8.065
uc.331+:ULTRACONS:Plus/Plus	9.02	9.421	8.051	9.987	10.344	8.787	9.264	10.288	9.476	9.686	9.067	9.264	9.264	9.421	8.68	9.476	9.23	9.686	9.919	9.036	9.919	8.21	8.354	8.665	8.591	10.206	9.384	8.621	9.727	9.81	9.875	9.853	9.513	9.647	9.608	10.288	8.576	10.463	9.706	8.941	10.923	10.494	10.01	9.768	9.987	10.129	9.747	10.056	8.443
uc.334+:ULTRACONS:Plus/Minus	6.644	6.644	6.644	6.644	6.644	6.644	6.644	6.644	6.644	6.89	6.762	7.069	6.644	6.644	6.644	6.644	6.644	6.644	6.644	6.644	6.644	6.644	6.644	6.644	6.644	6.644	6.644	6.644	6.644	6.644	6.644	6.644	6.644	6.762	6.644	6.644	6.644	6.644	6.644	6.644	6.644	6.644	6.644	6.644	6.644	6.644	6.644	6.644	6.644
uc.334+:ULTRACONS:Plus/Plus	6.644	8.123	6.644	7.699	7.32	7.52	7.794	6.75	6.644	7.24	8.311	8.576	7.699	7.562	7.658	8.694	6.644	8.834	8.725	7.978	7.466	6.644	6.644	6.644	6.644	8.88	8.741	6.942	9.875	9.18	8.694	9.569	8.051	8.65	9.513	9.384	8.926	7.794	8.725	9.494	8.487	8.517	8.123	8.413	8.267	8.772	7.878	8.91	7.307
uc.335+:ULTRACONS:Plus/Minus	7.949	7.333	6.644	8.267	7.109	7.253	6.665	7.821	7.52	7.949	7.992	8.68	7.373	7.603	8.137	8.267	7.36	7.963	8.282	7.253	6.8	7.399	7.63	6.954	7.562	7.253	6.644	6.644	6.644	6.644	6.737	6.644	6.644	6.916	7.466	6.644	6.644	6.644	6.644	6.644	9.28	9.164	8.591	9.02	8.561	8.606	7.753	8.21	7.753
uc.335+:ULTRACONS:Plus/Plus	6.653	7.672	6.644	8.297	7.24	6.713	7.307	7.589	7.493	7.906	6.775	7.672	7.136	7.083	7.215	8.384	6.903	7.386	6.903	7.005	7.643	6.89	6.644	6.813	6.644	8.325	7.188	6.644	7.425	6.903	6.644	6.644	6.644	6.644	6.775	7.821	6.644	7.452	7.699	6.644	8.606	7.808	7.603	7.452	6.775	7.753	6.644	6.788	8.398
uc.338+:ULTRACONS:Plus/Minus	8.972	8.297	8.428	8.787	8.561	8.297	8.051	9.084	9.349	9.81	8.803	9.052	9.036	8.926	9.052	9.132	8.196	8.665	9.067	8.741	7.713	9.197	8.756	8.68	7.753	10.01	10.288	9.349	9.494	9.513	9.627	10.373	9.28	10.344	9.551	10.494	9.036	8.68	10.26	10.129	8.384	8.137	7.891	6.677	7.713	7.576	7.616	8.196	9.1
uc.339+:ULTRACONS:Plus/Plus	13.42	12.612	12.849	14.314	13.109	12.849	11.967	12.725	14.314	14.314	14.629	14.314	14.314	13.8	13.595	14.629	13.109	13.42	12.612	12.849	13.8	13.42	14.629	12.849	12.974	14.046	13.259	13.109	12.974	13.8	14.046	11.967	13.42	14.046	12.849	13.42	12.216	13.42	14.629	13.42	14.314	13.595	13.109	12.849	13.109	13.259	12.612	12.974	13.42
uc.34+:ULTRACONS:Plus/Minus	8.787	8.741	8.369	9.384	8.502	8.665	9.421	9.132	8.665	9.608	7.963	9.608	8.709	8.725	8.709	9.23	8.989	9.18	8.369	8.68	9.28	8.694	9.036	8.123	8.239	10.463	10.696	10.056	11.451	10.592	10.625	10.923	10.206	10.559	10.66	9.457	10.26	9.941	10.494	11.237	8.865	10.154	9.832	9.494	9.494	9.832	8.325	8.926	8.384
uc.34+:ULTRACONS:Plus/Plus	6.644	6.644	6.644	6.644	6.644	6.644	6.644	6.644	6.644	6.644	6.644	6.644	6.644	6.644	6.644	6.644	6.644	6.644	6.644	6.644	6.644	6.644	6.644	6.644	6.644	6.644	6.788	6.644	6.644	6.665	6.644	6.644	6.644	6.644	6.644	6.644	6.644	6.644	7.643	7.149	6.644	6.644	6.644	6.644	6.644	6.644	6.644	6.644	6.644
uc.340+:ULTRACONS:Plus/Plus	8.531	7.548	7.672	8.621	7.726	7.438	7.36	7.616	7.109	7.85	8.166	8.166	8.008	7.836	7.864	8.458	8.487	8.398	8.079	8.008	8.34	8.094	8.606	7.548	8.21	8.022	7.48	7.864	8.123	8.487	8.253	6.644	7.685	7.726	6.967	7.934	7.878	8.709	8.036	6.979	8.036	6.701	7.808	6.929	7.949	8.079	7.487	7.864	6.644
uc.341+:ULTRACONS:Plus/Plus	6.644	6.644	7.136	6.644	6.644	6.644	7.373	6.644	7.083	9.439	6.644	7.658	6.644	6.644	6.644	6.644	6.8	6.644	6.644	7.589	8.196	6.644	6.644	6.644	6.644	6.644	7.891	7.753	6.644	7.808	6.644	6.644	6.644	7.891	8.21	7.466	6.677	7.808	8.051	8.803	6.864	6.665	8.694	6.644	6.644	6.644	6.644	6.644	7.175
uc.342+:ULTRACONS:Plus/Plus	6.644	6.644	6.644	7.136	6.653	6.644	6.689	6.713	6.644	6.644	6.644	7.36	6.644	6.838	6.954	7.562	6.644	6.644	6.689	6.644	6.813	6.644	7.227	6.644	6.644	6.644	6.644	6.644	6.762	6.644	6.644	6.644	6.644	6.644	6.644	6.644	6.644	6.644	6.644	6.644	6.644	6.644	6.644	6.644	6.644	6.644	6.644	6.644	6.644
uc.345+:ULTRACONS:Plus/Minus	6.644	6.644	6.644	6.644	6.644	6.644	6.644	6.644	6.644	6.644	6.644	6.644	6.644	6.644	6.644	6.644	6.644	6.644	6.644	6.644	6.644	6.644	6.644	6.644	6.644	6.644	6.644	6.644	6.644	6.644	6.644	6.644	6.644	6.644	6.644	6.644	6.644	6.644	6.644	6.644	6.644	6.644	6.644	6.644	6.644	6.644	6.644	6.644	6.644
uc.345+:ULTRACONS:Plus/Plus	6.644	6.644	7.175	6.644	6.644	6.775	7.821	6.644	6.677	8.443	6.644	7.162	6.929	6.644	7.493	6.644	6.813	6.644	6.644	7.307	7.346	7.056	6.644	7.28	7.333	6.644	6.644	6.644	6.644	6.644	6.644	6.644	6.644	6.644	6.644	6.813	6.644	6.644	6.644	6.644	6.644	6.644	7.713	6.644	6.644	6.644	6.644	6.644	6.644
uc.346+:ULTRACONS:Plus/Minus	9.569	9.18	8.88	9.832	9.02	8.972	8.636	9.747	9.875	11.005	9.457	11.509	9.588	9.667	9.608	10.463	9.264	10.081	10.316	9.569	9.494	8.531	9.647	9.132	9.084	10.883	12.131	9.897	12.131	11.094	10.288	11.049	9.569	10.206	11.289	11.395	9.647	9.686	11.341	12.612	10.233	10.104	10.625	9.513	9.367	8.636	9.264	9.315	9.897
uc.346+:ULTRACONS:Plus/Plus	11.967	11.967	11.627	12.974	12.401	12.401	13.259	13.595	13.259	12.612	12.131	12.725	12.849	12.849	12.849	12.5	12.216	12.306	13.259	12.306	13.595	11.967	12.216	11.395	11.824	12.725	12.725	13.8	13.8	13.109	13.42	14.629	12.974	12.725	14.046	12.974	13.595	13.109	12.612	13.8	12.5	12.401	12.974	12.974	12.974	13.42	12.047	12.131	12.131
uc.347+:ULTRACONS:Plus/Minus	8.487	8.384	8.108	8.369	7.699	7.562	7.576	7.753	7.821	8.772	8.325	9.402	8.398	7.85	8.34	8.531	8.591	9.084	8.91	8.91	8.772	7.307	9.532	7.821	7.535	9.084	9.164	8.818	9.439	8.865	8.91	9.727	8.741	8.517	9.067	8.895	6.644	8.137	8.834	9.384	9.727	9.941	9.513	9.1	8.989	9.747	7.949	9.084	8.65
uc.348+:ULTRACONS:Plus/Plus	6.644	6.644	6.644	6.644	6.644	6.644	6.644	6.644	6.644	6.644	6.644	6.644	6.644	6.644	6.644	6.644	6.644	6.644	6.644	6.644	6.644	6.644	6.644	6.644	6.644	6.644	6.644	6.644	6.644	6.644	6.644	6.644	6.644	6.644	6.644	6.644	6.644	6.644	6.644	6.644	6.644	6.644	6.644	6.644	6.644	6.644	6.644	6.644	6.644
uc.349+:ULTRACONS:Plus/Plus	9.494	8.972	7.864	10.181	8.957	8.91	9.349	9.768	9.247	10.463	8.88	9.439	9.116	9.332	8.803	9.439	9.02	9.297	10.154	10.154	10.01	8.443	8.576	8.325	8.621	9.832	9.897	8.834	10.402	9.551	9.81	9.897	9.647	9.964	10.154	9.421	9.197	9.875	9.919	10.843	9.686	10.056	9.706	10.154	8.972	9.148	8.051	8.561	7.963
uc.350+:ULTRACONS:Plus/Plus	7.188	7.576	6.644	8.941	8.079	7.864	8.253	8.665	7.658	7.616	6.878	7.794	8.253	8.88	7.92	8.772	7.576	8.282	8.787	7.821	8.036	6.644	6.644	7.307	7.069	8.413	8.297	8.325	9.148	8.546	8.576	9.494	8.267	8.267	8.803	8.282	7.753	8.065	8.606	8.834	8.772	8.865	8.546	8.665	8.68	9.367	8.152	8.576	7.794
uc.352+:ULTRACONS:Plus/Plus	10.66	10.181	8.972	9.349	9.439	9.116	9.647	10.344	10.129	9.897	10.559	10.26	9.727	9.686	9.667	9.02	8.68	10.154	9.875	8.606	10.732	9.247	8.834	9.297	8.91	9.315	8.636	8.88	8.137	8.972	8.225	9.052	9.164	8.88	9.349	10.316	9.148	10.056	9.132	7.978	9.647	9.457	9.084	7.36	8.181	8.311	8.591	8.487	8.606
uc.354+:ULTRACONS:Plus/Minus	6.644	6.644	6.644	6.762	6.644	6.644	6.644	6.644	6.644	6.644	6.644	6.644	6.916	6.864	6.644	6.677	6.701	6.644	6.644	6.644	6.851	6.864	7.399	6.644	6.644	6.644	6.644	6.644	6.644	6.644	6.644	8.333	6.644	6.644	6.942	6.644	6.644	6.644	6.644	6.644	6.644	6.644	6.644	6.644	6.644	6.644	7.188	6.644	6.644
uc.354+:ULTRACONS:Plus/Plus	6.942	7.781	8.022	7.399	6.89	7.109	7.739	7.149	8.428	7.425	7.52	8.094	7.031	7.576	7.753	7.992	6.644	7.36	8.472	7.836	7.096	6.644	6.788	7.227	6.644	7.616	8.325	7.92	7.836	8.517	8.665	8.803	7.906	8.443	8.458	7.978	7.083	7.373	8.166	7.136	7.031	7.589	7.018	7.643	7.726	7.906	8.065	7.821	7.399
uc.356+:ULTRACONS:Plus/Minus	6.644	6.644	6.644	6.644	6.644	6.644	6.644	6.644	6.644	6.644	6.644	6.644	6.644	6.644	6.644	6.644	6.644	6.644	6.644	6.644	6.644	6.644	6.644	6.644	6.644	6.644	6.644	6.644	6.644	6.644	6.644	6.644	6.644	6.644	6.644	6.644	6.644	6.644	6.644	6.644	6.644	6.644	6.644	6.644	6.644	6.644	6.644	6.644	6.644
uc.359+:ULTRACONS:Plus/Minus	6.644	6.644	6.644	6.644	6.644	6.644	6.644	6.644	6.644	6.644	8.137	6.644	7.253	6.644	7.018	6.644	7.906	7.333	6.644	6.644	6.644	6.929	6.644	7.589	6.644	6.644	6.644	6.644	6.644	6.644	6.644	6.644	6.644	6.644	6.644	6.644	6.644	6.644	6.644	6.644	6.644	6.644	6.644	6.644	6.644	6.644	6.644	6.644	6.644
uc.362+:ULTRACONS:Plus/Minus	7.005	7.109	6.89	7.949	6.8	7.136	6.644	6.644	7.346	7.643	7.031	6.979	7.92	7.386	7.699	8.036	7.123	6.644	7.821	7.739	6.644	7.548	8.094	6.89	7.018	7.346	7.548	6.838	8.239	8.008	8.166	9.247	7.616	7.949	8.123	6.825	6.929	6.916	7.672	8.196	6.644	6.851	6.644	6.644	7.293	7.562	6.878	6.992	6.644
uc.362+:ULTRACONS:Plus/Plus	8.428	8.487	8.65	7.739	7.767	8.079	8.079	7.658	8.972	8.137	8.694	9.727	8.458	7.493	7.821	8.787	6.644	8.741	8.957	8.502	7.616	7.685	7.149	7.781	7.267	8.772	8.803	8.21	8.196	8.91	8.428	9.297	8.546	8.865	8.694	9.247	7.452	8.181	8.591	7.162	8.181	8.636	8.137	8.606	9.132	8.895	8.413	7.992	9.197
uc.364+:ULTRACONS:Plus/Minus	6.644	6.644	6.644	6.644	6.644	6.644	6.644	6.644	6.644	6.644	6.644	6.644	6.644	6.644	6.644	6.644	6.644	6.644	6.644	6.644	6.644	6.644	6.644	6.644	6.644	6.644	6.644	6.644	6.644	6.644	6.644	6.644	6.644	6.644	6.644	6.644	6.644	6.644	6.644	6.644	6.644	6.644	6.644	6.644	6.644	6.644	6.644	6.644	6.644
uc.366+:ULTRACONS:Plus/Plus	6.644	6.644	6.677	6.644	6.644	6.644	6.644	6.644	6.644	7.548	6.644	8.458	6.644	6.644	6.644	6.644	6.644	6.644	6.644	6.878	7.373	6.644	6.644	6.644	6.644	7.48	6.644	6.644	6.644	7.781	6.644	6.644	6.644	6.644	6.644	8.957	6.788	6.644	8.079	6.644	9.494	9.1	8.325	6.644	8.591	6.644	7.267	6.644	6.775
uc.369+:ULTRACONS:Plus/Plus	9.28	8.803	8.531	8.725	8.443	8.531	8.546	9.116	8.957	9.315	9.264	8.941	9.148	8.756	8.413	8.741	8.972	9.494	9.367	9.264	8.941	8.865	9.116	8.88	8.989	8.694	9.476	9.148	9.588	9.421	9.02	10.26	8.972	9.132	9.875	9.18	8.561	9.315	8.88	10.233	8.725	8.989	9.18	7.963	8.941	8.88	8.008	8.008	7.739
uc.37+:ULTRACONS:Plus/Plus	7.576	6.653	7.562	6.644	6.644	6.929	6.644	6.644	6.644	6.644	6.644	8.152	6.644	6.644	6.644	6.954	6.644	7.056	7.123	6.644	6.644	6.644	6.644	6.644	7.36	7.589	9.132	7.386	8.008	8.561	7.123	6.644	6.967	6.644	6.644	8.297	7.386	7.548	8.65	7.32	9.747	9.532	8.772	7.333	9.402	8.34	7.018	7.399	9.853
uc.372+:ULTRACONS:Plus/Plus	8.85	7.767	6.644	8.865	7.794	7.044	7.149	7.906	6.979	8.051	8.34	8.636	7.726	8.022	7.548	8.225	8.636	8.68	8.34	8.036	8.094	7.52	8.297	7.333	8.253	7.373	7.162	6.929	7.781	7.836	7.253	6.644	6.665	7.373	7.215	7.949	6.644	7.878	6.762	6.644	8.34	8.428	7.672	7.373	8.487	8.458	7.227	7.307	6.644
uc.376+:ULTRACONS:Plus/Minus	6.644	6.644	6.644	6.644	6.644	6.644	6.644	6.644	6.644	6.644	6.644	6.644	6.644	6.644	6.644	6.644	6.644	6.644	6.644	6.644	6.644	6.644	6.644	6.644	6.644	6.644	6.644	6.644	6.644	6.644	6.644	6.644	6.644	6.644	6.644	6.644	6.644	6.644	6.644	6.644	6.644	6.644	6.644	6.644	6.644	6.644	6.644	6.644	6.644
uc.377+:ULTRACONS:Plus/Minus	6.644	6.644	6.644	6.644	6.644	6.644	6.644	6.644	6.644	6.644	6.644	6.954	6.644	6.644	6.644	6.644	6.644	6.644	6.644	6.644	6.644	6.644	6.644	6.644	6.644	6.644	6.838	6.644	6.644	6.644	6.644	6.644	6.644	6.644	6.644	6.644	6.644	6.644	6.644	6.644	6.644	6.644	6.644	6.644	6.644	6.644	6.644	6.644	7.616
uc.378+:ULTRACONS:Plus/Minus	10.181	9.853	9.667	10.056	10.288	10.316	8.369	9.332	9.513	9.789	10.01	9.964	10.373	9.727	10.056	10.081	10.01	10.033	10.01	10.081	9.588	10.206	10.344	9.647	9.768	9.987	10.01	10.66	9.608	9.919	10.206	10.01	9.987	9.941	9.897	10.104	9.747	9.789	9.647	9.747	9.513	9.551	9.439	9.588	9.832	9.18	9.768	9.494	10.154
uc.378+:ULTRACONS:Plus/Plus	8.926	8.561	9.315	8.253	7.878	8.065	8.354	6.775	7.63	8.123	10.883	11.049	9.81	8.384	8.621	9.067	7.963	9.768	9.747	8.926	9.264	7.096	6.942	7.891	6.89	8.665	7.24	8.166	6.851	8.926	8.282	8.85	8.21	9.551	7.507	9.164	9.18	7.767	8.325	7.589	9.116	8.957	9.727	8.137	9.789	8.472	8.297	8.443	10.843
uc.38+:ULTRACONS:Plus/Plus	6.644	6.644	6.644	6.644	6.644	6.644	6.644	6.644	6.644	6.644	6.644	6.644	6.644	6.644	6.644	6.644	6.644	6.644	6.644	6.644	6.644	6.644	6.644	6.644	6.644	6.644	6.644	6.644	6.644	6.644	6.644	6.644	6.644	6.644	6.644	6.644	6.644	6.644	6.644	6.644	6.644	6.644	6.644	6.644	6.644	6.644	6.644	6.644	6.644
uc.382+:ULTRACONS:Plus/Plus	9.197	9.132	8.665	9.421	8.725	8.398	9.476	9.264	9.494	9.18	9.1	9.213	9.402	9.213	9.1	9.494	7.781	8.65	9.832	9.349	9.23	8.487	8.458	8.239	8.487	9.067	8.895	9.004	10.559	10.056	10.033	10.288	9.789	9.897	10.081	9.494	9.608	9.439	9.987	9.81	8.972	9.004	8.443	10.432	8.665	10.056	8.123	8.079	8.008
uc.388+:ULTRACONS:Plus/Minus	6.644	6.942	6.644	6.644	6.644	6.644	6.644	6.644	6.644	6.644	6.644	6.644	6.644	6.644	6.644	6.644	6.644	6.644	6.644	6.644	6.644	6.644	6.644	6.644	6.644	6.644	6.644	6.644	6.644	6.644	6.644	6.644	6.644	6.644	6.644	6.644	6.644	6.644	6.644	6.644	6.644	6.644	6.644	6.644	6.644	6.644	6.644	6.644	6.644
uc.388+:ULTRACONS:Plus/Plus	6.644	6.644	6.644	6.644	6.644	6.644	6.644	6.644	6.644	6.644	6.644	7.149	6.644	6.644	6.644	6.644	6.644	6.644	6.644	6.644	6.644	6.644	6.644	6.644	6.644	6.992	7.056	6.806	6.644	6.8	6.644	6.644	6.644	6.644	6.644	6.903	6.644	6.644	7.864	6.644	7.753	8.225	7.162	6.644	6.644	7.136	6.644	6.644	7.227
uc.389+:ULTRACONS:Plus/Minus	6.644	6.644	6.644	6.644	6.644	6.644	6.644	6.644	6.644	6.644	6.644	6.644	6.644	6.644	6.644	6.644	6.644	6.644	6.644	6.644	6.644	6.644	6.644	6.644	6.644	6.644	6.644	6.644	6.644	6.644	6.644	6.644	6.644	6.644	6.644	6.644	6.644	6.644	6.644	6.644	6.644	6.8	6.644	6.644	6.644	6.644	6.644	6.644	7.005
uc.389+:ULTRACONS:Plus/Plus	6.677	6.644	6.644	6.644	6.644	6.644	6.644	6.644	6.644	6.644	6.644	6.644	6.644	6.644	6.644	6.644	6.644	6.644	6.644	6.644	6.644	6.644	6.644	6.644	6.644	6.644	6.644	7.28	6.644	6.644	6.644	6.644	6.644	6.644	6.644	6.644	6.644	6.644	6.644	6.644	6.665	6.838	6.644	6.644	6.644	6.813	6.644	6.644	6.644
uc.390+:ULTRACONS:Plus/Plus	7.603	7.399	6.762	7.32	6.644	6.75	6.713	7.672	6.992	7.466	6.813	7.188	6.644	7.373	6.644	6.644	7.438	7.018	7.227	6.644	6.644	6.8	7.685	6.644	7.63	6.644	6.644	6.644	7.031	6.644	6.653	6.644	6.644	6.644	6.644	6.644	6.644	6.644	7.096	7.821	6.737	6.75	7.056	6.644	6.644	7.083	7.293	7.535	6.644
uc.391+:ULTRACONS:Plus/Minus	7.808	7.949	6.644	7.85	6.644	6.644	6.644	6.644	7.215	7.507	7.227	8.665	7.018	6.644	7.386	7.739	6.992	7.685	8.21	7.293	6.838	7.215	7.699	6.644	7.083	8.756	8.941	7.978	9.402	8.88	9.332	6.644	8.428	8.941	8.65	8.65	6.644	8.282	8.787	8.68	8.709	8.88	8.022	9.116	7.992	9.247	7.63	7.978	8.239
uc.391+:ULTRACONS:Plus/Plus	7.056	7.616	7.507	7.425	6.644	6.644	6.644	6.644	6.644	6.644	6.644	6.644	6.644	6.644	6.644	6.644	6.851	7.215	6.644	6.644	7.109	6.838	8.137	6.644	6.825	7.162	7.175	7.346	6.689	7.36	7.056	6.644	6.644	6.644	7.643	7.548	6.644	6.644	7.227	7.227	7.713	6.737	6.954	6.979	7.411	7.699	6.813	7.48	6.916
uc.398+:ULTRACONS:Plus/Minus	6.644	6.644	6.644	6.644	6.644	6.644	6.644	6.644	6.644	6.644	6.644	6.644	6.644	6.644	6.644	6.644	6.644	6.644	6.644	6.644	6.644	6.644	6.644	6.644	6.644	6.644	6.644	6.644	6.644	6.644	6.644	6.644	6.644	6.644	6.644	6.644	6.644	6.644	6.644	6.644	6.644	6.644	6.644	6.644	6.644	6.644	6.644	6.644	8.926
uc.398+:ULTRACONS:Plus/Plus	11.187	10.26	10.768	10.843	11.69	11.627	12.306	11.509	11.756	12.306	11.756	11.756	11.69	10.883	11.289	11.289	11.237	12.047	11.627	11.509	11.395	11.094	11.289	11.341	11.395	11.894	12.5	11.568	12.5	11.967	11.967	11.756	11.395	11.627	11.894	11.094	11.341	11.289	12.216	11.568	11.69	12.216	11.967	11.509	12.5	11.967	11.395	11.341	12.216
uc.399+:ULTRACONS:Plus/Minus	6.644	6.644	6.644	6.644	6.644	6.644	6.644	6.644	6.644	6.644	6.644	6.644	6.644	6.644	6.644	6.644	6.644	6.644	6.644	6.644	6.644	6.644	6.644	6.644	6.644	6.644	6.644	6.644	6.644	6.644	6.644	6.644	6.644	6.644	6.644	6.644	6.644	6.644	6.644	6.644	6.644	6.644	6.644	6.644	6.644	6.644	6.644	6.644	6.644
uc.400+:ULTRACONS:Plus/Minus	9.81	8.709	8.85	9.148	8.472	8.576	7.992	7.992	8.472	8.926	9.315	9.084	9.213	9.036	8.606	9.052	9.875	9.706	8.561	8.196	8.428	9.384	9.569	8.957	9.247	8.531	7.864	7.162	7.603	7.227	7.466	6.644	7.781	8.458	8.152	8.756	8.443	8.517	8.196	6.644	9.004	8.369	7.878	6.644	7.044	8.225	8.85	8.989	8.166
uc.402+:ULTRACONS:Plus/Minus	6.644	6.644	6.644	6.644	6.644	6.644	6.644	6.644	6.644	6.644	6.644	6.644	6.644	6.644	6.644	6.644	6.644	6.644	6.644	6.644	6.644	6.644	6.644	6.644	6.644	6.644	6.644	6.644	6.644	6.644	6.644	6.644	6.644	6.644	6.644	6.644	6.644	6.644	6.644	6.644	6.644	6.644	6.644	6.644	6.644	6.644	6.644	6.644	6.644
uc.407+:ULTRACONS:Plus/Plus	7.699	6.644	6.644	6.916	7.386	7.386	7.425	7.548	7.739	7.48	7.63	7.713	7.162	7.535	7.603	7.963	6.929	7.726	7.333	6.8	7.63	7.32	7.658	7.201	7.52	6.825	6.644	6.644	6.644	6.644	6.644	6.644	6.644	7.149	6.644	6.644	6.644	7.36	6.644	6.644	7.48	7.781	7.781	7.28	8.051	7.149	7.548	7.794	7.864
uc.41+:ULTRACONS:Plus/Plus	7.992	6.979	7.215	8.137	7.603	7.616	7.333	7.28	7.978	8.517	7.346	7.411	7.781	7.821	6.653	8.022	7.018	7.253	8.225	7.36	7.603	7.386	8.065	7.425	6.992	10.732	10.768	9.213	11.237	9.706	9.148	9.747	8.926	10.402	11.187	9.686	9.789	9.647	10.233	11.005	9.476	9.384	9.569	9.987	9.02	9.02	8.561	8.65	9.02
uc.410+:ULTRACONS:Plus/Plus	6.644	6.644	6.644	6.644	7.373	7.36	6.644	6.644	6.644	6.644	6.644	6.644	6.644	6.644	7.056	7.507	6.644	6.644	6.644	6.644	6.644	6.644	6.644	6.644	6.644	6.644	6.644	6.644	6.644	6.644	7.005	8.144	7.123	6.644	6.644	6.644	7.36	6.644	6.644	6.644	6.644	6.644	6.644	6.878	6.644	7.018	6.644	7.267	6.644
uc.411+:ULTRACONS:Plus/Plus	8.051	8.094	6.788	8.079	7.63	7.685	6.903	7.739	7.548	7.878	7.906	7.934	7.808	8.267	7.52	7.493	8.472	8.926	8.036	8.239	8.152	7.253	9.28	7.85	8.036	8.267	8.282	7.411	8.88	8.636	8.354	6.644	8.181	8.152	8.502	8.502	6.644	7.699	8.181	8.546	9.1	8.85	8.065	8.546	8.354	8.91	7.92	8.384	6.644
uc.412+:ULTRACONS:Plus/Minus	10.129	9.647	8.21	10.154	9.197	9.067	8.665	8.834	9.1	9.532	9.768	10.316	9.706	9.627	9.164	10.104	9.213	9.964	9.647	9.439	9.197	8.803	10.154	9.067	9.315	9.384	8.709	8.803	9.941	9.439	9.706	9.476	8.68	9.513	9.421	9.747	8.621	9.627	9.476	9.28	9.608	9.132	9.588	8.741	9.686	9.421	9.315	9.23	8.989
uc.412+:ULTRACONS:Plus/Plus	7.044	6.644	6.644	6.677	6.644	6.644	6.644	6.644	6.644	6.903	6.644	8.079	6.644	6.644	6.644	6.644	6.644	6.644	6.644	6.644	6.644	6.644	7.096	6.644	6.644	7.188	7.713	7.535	8.45	7.963	7.821	6.644	6.762	7.85	7.333	8.311	6.644	6.644	8.34	8.137	7.934	7.548	7.253	6.644	6.644	7.781	6.979	7.018	8.253
uc.417+:ULTRACONS:Plus/Minus	8.065	7.891	8.239	6.644	6.916	7.466	7.28	6.737	8.267	6.737	8.546	7.699	7.906	6.725	8.022	6.788	8.428	7.188	7.425	8.398	7.685	7.821	7.934	7.934	8.022	6.644	6.916	8.108	6.644	6.644	6.644	6.644	7.096	7.201	6.644	7.576	9.247	8.834	6.644	6.644	7.267	8.065	7.864	6.644	6.967	6.644	7.562	7.411	7.949
uc.419+:ULTRACONS:Plus/Minus	6.644	6.644	7.044	6.644	6.644	6.644	6.644	6.644	6.644	6.644	6.644	6.644	6.644	6.644	6.644	6.644	6.644	6.644	6.644	6.644	6.644	6.644	6.644	6.644	6.644	6.644	6.644	6.644	6.644	6.644	6.644	6.644	6.644	6.644	6.644	6.644	6.644	6.644	6.644	6.644	6.644	6.644	6.644	6.644	6.644	6.644	6.644	6.644	6.89
uc.42+:ULTRACONS:Plus/Minus	6.644	7.083	6.644	7.48	6.644	6.644	6.644	6.942	6.644	6.644	6.644	6.644	6.864	7.123	6.644	7.576	6.644	7.175	6.644	6.644	6.644	6.644	6.644	6.644	6.644	6.942	7.083	6.644	8.297	7.739	7.589	6.644	7.949	7.836	8.225	7.293	8.079	7.136	7.466	8.181	7.373	7.507	8.079	6.967	7.906	8.413	6.644	8.137	6.644
uc.42+:ULTRACONS:Plus/Plus	6.644	6.644	6.644	6.644	6.644	6.644	6.644	6.644	6.644	6.644	6.644	6.644	6.644	6.644	6.644	6.644	6.644	6.644	6.644	6.644	6.644	6.644	6.644	6.644	6.644	6.644	6.644	6.644	6.644	6.644	6.644	6.644	6.644	6.644	6.644	6.644	6.644	6.644	6.644	6.644	6.644	6.644	6.644	6.644	6.644	6.644	6.644	6.644	6.644
uc.420+:ULTRACONS:Plus/Minus	10.01	9.02	10.402	8.972	8.85	9.132	8.88	8.546	11.094	10.625	10.129	11.005	11.005	9.832	9.747	10.01	9.532	9.569	9.297	9.067	9.532	9.987	10.432	9.551	9.197	11.451	12.047	11.69	10.843	11.627	11.395	12.306	10.696	11.756	10.592	11.69	10.104	10.923	11.187	10.432	10.056	9.569	10.206	8.325	10.154	8.152	9.349	8.85	11.509
uc.420+:ULTRACONS:Plus/Plus	12.131	11.824	9.686	12.401	11.568	10.559	10.463	10.526	10.805	11.451	11.69	12.216	11.756	11.289	11.14	11.894	10.843	11.627	11.69	11.568	11.14	11.049	12.131	11.049	11.509	11.568	11.094	10.592	12.047	11.395	11.69	11.627	10.592	11.509	11.967	12.306	9.941	11.451	11.395	10.66	12.306	12.131	11.894	11.69	12.047	11.824	11.289	11.627	11.237
uc.422+:ULTRACONS:Plus/Plus	7.978	8.008	6.689	8.166	7.493	7.425	6.979	8.282	7.92	8.487	6.992	8.297	7.201	7.739	7.713	7.978	7.307	7.836	7.836	7.056	7.136	7.123	8.051	6.644	7.386	8.051	8.65	7.992	9.367	8.65	8.531	9.004	8.384	8.079	8.591	8.34	8.369	8.428	8.941	9.367	8.152	8.546	8.834	9.052	9.23	9.349	8.34	9.164	7.767
uc.426+:ULTRACONS:Plus/Plus	6.644	6.644	6.644	7.109	6.644	6.644	6.644	7.044	7.685	8.756	6.644	7.963	6.713	6.903	6.644	6.644	6.644	6.644	7.978	6.644	7.044	6.644	6.737	6.644	6.644	10.344	10.206	8.297	10.592	9.402	9.18	6.644	8.665	9.686	10.732	9.987	8.428	8.413	9.747	11.627	7.438	7.864	7.493	7.878	7.672	7.978	6.644	6.644	7.425
uc.427+:ULTRACONS:Plus/Plus	9.247	7.992	6.644	8.895	8.787	8.772	8.297	9.1	8.741	9.084	9.332	9.627	8.88	8.972	9.067	9.28	8.85	9.28	8.865	8.384	8.68	7.978	9.315	8.561	8.941	8.561	7.535	6.644	7.493	6.644	7.603	8.203	6.644	7.794	7.685	7.992	6.644	7.92	7.018	6.644	9.247	9.197	9.213	8.803	9.706	8.108	8.576	8.941	8.051
uc.43+:ULTRACONS:Plus/Minus	6.644	6.644	6.644	6.644	6.644	6.644	6.644	6.644	6.644	6.644	6.644	6.644	6.644	6.644	6.644	6.644	6.644	6.644	6.644	6.644	6.644	6.644	6.644	6.644	6.644	6.644	6.644	6.644	6.644	6.644	6.644	6.644	6.644	6.644	6.644	6.644	6.644	6.644	6.644	6.644	6.644	6.644	6.644	6.644	6.644	6.644	6.644	6.644	6.644
uc.43+:ULTRACONS:Plus/Plus	9.332	8.413	6.967	9.18	9.084	8.865	8.818	8.91	8.865	8.709	9.116	9.315	8.895	8.85	8.834	9.197	8.606	9.315	8.517	8.443	8.398	8.502	9.213	8.85	9.052	8.606	8.108	7.808	8.166	8.756	8.21	8.834	8.576	8.398	8.239	8.398	7.136	8.756	7.808	6.644	9.164	9.332	8.606	8.709	9.919	8.725	8.68	9.247	8.428
uc.435+:ULTRACONS:Plus/Plus	7.227	6.89	6.644	7.227	6.644	6.644	6.644	6.644	6.644	6.644	6.644	6.644	6.851	6.653	6.838	7.044	7.215	7.24	7.162	7.215	6.644	6.644	7.188	6.665	6.929	6.725	6.644	6.644	6.644	6.644	6.644	6.644	6.644	6.644	7.069	6.644	6.644	6.644	6.644	6.644	7.507	7.373	6.644	7.005	6.954	6.644	6.644	6.644	6.644
uc.44+:ULTRACONS:Plus/Minus	9.706	9.569	8.756	10.288	9.964	9.569	9.667	9.919	9.551	9.941	9.706	10.592	9.964	9.789	9.647	9.81	9.647	10.129	9.384	9.81	9.897	9.532	9.588	8.91	9.81	10.26	9.667	8.772	9.513	9.768	9.551	9.349	9.18	10.056	10.373	10.402	8.756	8.989	10.129	8.895	10.206	9.919	9.494	8.989	9.608	9.28	9.02	9.297	9.402
uc.44+:ULTRACONS:Plus/Plus	6.644	6.644	6.665	7.346	6.689	6.644	7.123	6.644	6.762	7.576	7.438	8.398	6.644	6.89	7.109	6.644	7.096	6.644	7.28	7.562	6.677	6.653	6.644	7.411	6.851	7.452	7.726	7.005	6.644	6.644	6.644	6.644	6.864	7.685	6.644	7.781	7.32	9.052	7.069	6.644	7.136	7.992	7.739	6.948	6.644	6.644	6.644	6.644	7.589
uc.440+:ULTRACONS:Plus/Minus	6.644	6.644	6.644	6.644	6.644	6.644	6.644	6.644	6.644	6.644	6.644	6.644	6.644	6.644	6.644	6.644	6.644	6.644	6.644	6.644	6.644	6.644	6.644	6.644	6.644	6.644	6.644	6.644	6.644	6.644	6.644	6.644	6.644	6.644	6.644	6.644	6.644	6.644	6.644	6.644	6.644	6.644	6.838	6.644	6.644	6.644	6.644	6.644	6.644
uc.445+:ULTRACONS:Plus/Minus	6.644	6.644	6.644	6.644	6.644	6.644	6.644	6.644	6.644	6.644	6.644	6.644	6.644	6.644	6.644	6.644	6.644	6.644	6.644	6.644	6.644	6.644	6.644	6.644	6.644	6.644	6.644	6.644	6.644	6.644	6.644	6.644	6.644	6.644	6.644	6.644	6.644	6.644	6.644	6.644	6.644	6.644	6.644	6.644	6.644	6.644	6.644	6.644	6.644
uc.445+:ULTRACONS:Plus/Plus	7.083	7.906	7.425	8.036	7.069	7.149	6.8	6.825	8.531	7.864	6.725	9.164	7.227	6.851	6.644	6.878	6.762	8.196	8.325	7.767	7.891	6.725	6.967	6.903	6.644	10.625	10.805	8.972	10.154	10.181	9.747	9.987	9.247	9.853	9.667	9.832	7.906	9.067	10.206	9.875	9.084	9.476	9.02	9.667	8.196	8.709	7.109	7.52	8.181
uc.446+:ULTRACONS:Plus/Plus	6.916	7.201	6.644	6.644	6.644	7.031	6.644	7.123	7.267	6.644	6.644	6.644	6.979	7.32	6.644	6.689	7.109	7.658	7.24	6.644	6.644	6.644	7.24	6.644	6.677	6.644	7.227	6.644	6.737	7.307	7.149	8.203	6.644	7.123	6.644	6.644	6.644	6.644	6.851	6.644	6.644	6.644	6.644	7.425	6.851	6.864	6.762	6.644	6.644
uc.448+:ULTRACONS:Plus/Minus	9.513	9.052	8.591	9.569	9.332	9.627	9.686	9.28	9.197	9.476	9.18	9.367	9.551	9.23	9.315	9.647	9.588	9.608	9.28	9.627	9.686	9.213	9.747	9.213	9.476	9.332	8.756	9.297	9.315	9.297	9.28	8.702	9.23	8.502	8.834	8.989	8.636	8.694	9.1	8.369	8.989	8.152	8.428	7.808	8.787	9.297	9.247	9.264	8.85
uc.448+:ULTRACONS:Plus/Plus	6.644	6.644	6.644	6.644	6.644	6.644	6.644	6.644	6.644	6.644	6.644	6.825	6.644	6.644	6.644	6.644	6.644	6.644	6.644	6.644	6.644	6.644	6.644	6.644	6.644	6.644	6.644	6.644	6.644	6.644	6.644	6.644	6.644	6.644	6.644	6.644	6.644	6.644	6.644	6.644	6.644	6.644	6.644	6.644	6.644	6.644	6.644	6.644	7.906
uc.450+:ULTRACONS:Plus/Minus	6.644	6.644	6.644	6.644	6.644	6.644	6.644	6.644	6.644	6.644	6.644	6.644	6.644	6.644	6.644	6.644	6.644	6.644	6.644	6.644	6.644	6.644	6.644	6.644	6.644	6.644	6.644	6.644	6.644	6.644	6.644	6.644	6.644	6.644	6.644	7.253	6.644	6.644	6.644	6.825	6.644	6.644	6.644	6.644	6.644	6.644	6.644	6.644	7.096
uc.452+:ULTRACONS:Plus/Plus	8.21	8.022	6.644	7.753	8.008	6.762	7.616	8.21	7.963	9.116	8.384	8.108	8.094	8.606	7.726	8.636	8.709	9.349	9.18	7.685	8.21	7.934	8.561	8.181	8.152	8.253	6.992	6.644	6.644	6.644	6.644	6.644	6.89	6.775	7.978	8.079	6.644	7.85	7.438	6.644	7.333	7.699	6.644	7.48	7.096	7.293	7.215	7.253	6.644
uc.453+:ULTRACONS:Plus/Minus	10.288	10.01	9.18	10.432	10.402	10.104	10.181	10.233	9.768	10.104	9.532	10.01	10.592	9.964	9.964	10.316	9.315	10.526	10.26	10.494	10.344	9.647	10.104	9.81	10.129	10.66	10.463	10.732	11.14	11.289	11.509	11.395	10.805	10.963	11.14	10.768	10.373	11.049	10.732	10.316	10.288	10.344	10.26	9.853	11.049	10.432	10.344	10.181	9.132
uc.453+:ULTRACONS:Plus/Plus	6.644	6.644	6.644	6.644	6.644	6.644	6.644	6.644	6.644	7.175	6.644	6.737	6.644	6.644	7.162	6.644	6.644	6.644	6.644	6.644	6.644	6.644	6.644	6.644	6.644	6.644	7.069	6.644	6.644	6.644	6.644	6.644	6.644	6.644	6.864	6.644	6.644	6.644	6.644	8.152	7.576	8.311	9.297	6.644	6.644	6.644	6.644	6.644	9.513
uc.456+:ULTRACONS:Plus/Minus	10.625	9.964	8.267	10.625	9.706	9.667	9.768	9.789	9.588	10.033	10.432	10.732	9.987	10.056	9.789	10.206	10.181	10.883	10.104	9.875	10.154	9.941	10.402	10.056	10.26	9.964	8.989	8.709	8.91	9.686	9.367	9.402	9.297	9.81	8.989	10.181	9.686	10.154	9.727	8.354	11.005	10.843	9.875	9.28	10.592	10.66	9.875	10.154	9.789
uc.456+:ULTRACONS:Plus/Plus	6.992	6.644	8.502	6.864	6.677	7.399	6.644	6.644	6.954	7.753	7.739	8.709	6.644	8.079	6.979	7.031	7.658	7.136	6.644	6.851	6.653	7.201	7.978	7.507	7.215	7.24	6.644	6.644	6.644	6.644	6.644	6.644	6.644	6.644	6.644	6.644	6.644	6.644	6.644	6.644	7.493	6.644	6.644	6.644	6.942	6.644	6.644	6.644	9.349
uc.457+:ULTRACONS:Plus/Minus	6.644	6.644	6.644	6.644	6.644	6.644	6.644	6.644	6.644	6.644	6.644	7.425	6.644	6.644	6.644	6.644	6.644	6.644	6.644	6.644	6.644	6.644	6.644	6.644	6.644	7.386	7.685	6.644	6.644	6.644	6.644	6.644	6.644	6.644	6.644	6.644	6.644	6.644	6.878	7.031	7.044	7.48	8.051	7.069	6.825	6.644	6.644	6.644	7.346
uc.457+:ULTRACONS:Plus/Plus	8.957	8.166	6.903	9.116	8.428	8.591	8.756	8.196	8.354	8.384	8.787	8.926	8.65	8.443	8.665	8.709	8.65	9.332	8.694	9.132	8.725	8.051	9.23	8.225	8.972	9.164	8.531	7.767	8.926	8.68	8.621	8.65	7.978	9.02	9.213	8.787	8.051	8.741	8.68	8.21	9.132	9.052	8.413	8.487	9.18	8.297	8.546	9.197	7.201
uc.461+:ULTRACONS:Plus/Minus	7.713	7.227	6.644	7.253	7.162	7.069	7.267	8.137	6.644	7.699	6.788	7.452	7.267	7.507	6.992	7.373	7.28	7.123	6.878	7.399	7.227	7.069	7.386	7.123	6.916	6.644	6.813	6.644	6.701	6.813	6.644	6.644	6.644	6.644	6.644	6.644	7.149	7.109	7.399	6.653	7.411	6.762	7.576	6.644	7.978	7.36	6.8	7.507	6.644
uc.462+:ULTRACONS:Plus/Minus	9.987	9.513	8.709	10.206	9.941	9.768	10.129	9.964	9.706	9.875	9.476	9.875	9.897	9.532	9.532	9.987	9.747	9.987	9.768	9.832	9.941	9.439	9.941	9.18	9.532	9.897	10.233	10.559	10.732	10.696	11.005	10.732	10.373	10.288	10.288	9.789	9.23	9.897	10.104	10.768	9.588	10.373	10.081	9.532	10.526	10.805	10.463	9.987	9.067
uc.462+:ULTRACONS:Plus/Plus	6.788	7.452	7.346	8.282	7.576	8.108	7.52	8.108	8.166	9.457	7.425	9.067	7.713	8.152	7.267	7.535	7.149	6.954	7.616	7.201	6.665	7.031	7.32	7.005	7.253	7.781	8.398	8.036	9.457	8.369	8.152	6.644	7.267	8.123	8.384	7.267	7.576	7.411	8.665	9.457	7.794	8.008	8.517	8.591	7.188	7.32	7.083	6.665	8.108
uc.464+:ULTRACONS:Plus/Minus	6.644	6.644	6.644	6.644	6.644	6.644	6.644	6.644	6.644	6.644	6.644	6.644	6.644	6.644	6.644	6.644	6.644	6.644	6.644	6.644	6.644	6.644	6.644	6.644	6.644	6.644	6.644	6.644	6.644	6.644	6.644	6.644	6.644	6.644	6.644	6.644	6.644	6.644	6.644	6.929	6.644	6.644	6.644	6.644	6.644	6.644	6.644	6.644	6.644
uc.465+:ULTRACONS:Plus/Minus	11.894	11.451	10.056	12.047	11.237	11.341	11.289	11.824	11.289	11.627	11.395	11.894	11.451	11.69	10.923	11.509	11.341	11.824	12.401	11.756	12.401	11.005	11.451	10.494	10.373	12.216	12.401	11.756	13.259	12.216	12.216	12.612	11.69	12.047	12.5	12.131	11.756	12.401	12.306	12.974	11.967	12.047	12.047	11.894	11.69	12.131	10.768	11.894	10.883
uc.467+:ULTRACONS:Plus/Minus	6.644	6.644	6.644	6.644	6.644	6.644	6.644	6.644	6.644	6.644	6.644	6.644	6.644	6.644	6.644	6.644	6.644	6.644	6.644	6.644	6.644	6.644	6.644	6.644	6.644	6.644	6.644	6.644	6.644	6.644	6.644	6.644	6.644	6.644	6.644	6.644	6.644	6.644	6.644	6.644	6.644	6.644	6.644	6.644	6.644	6.644	6.644	6.644	6.644
uc.468+:ULTRACONS:Plus/Minus	6.644	6.644	6.644	6.644	6.644	6.644	6.644	6.644	6.644	6.644	6.644	6.644	6.644	6.644	6.644	6.644	6.644	6.644	6.644	6.644	6.644	6.644	6.644	6.644	6.644	6.644	6.644	6.644	6.644	6.644	6.644	6.644	6.644	6.644	6.644	6.644	6.644	6.644	6.644	6.644	6.644	6.644	6.644	6.644	6.644	6.644	6.644	6.644	6.644
uc.468+:ULTRACONS:Plus/Plus	6.644	6.644	6.644	6.644	6.644	6.644	6.644	6.644	6.644	6.644	6.644	6.644	6.644	6.644	6.644	6.644	6.644	6.644	6.75	6.813	6.644	6.644	6.644	6.644	6.644	6.644	6.644	6.644	6.644	6.644	6.644	6.644	6.644	6.644	6.644	6.713	6.644	6.644	6.644	6.644	6.644	6.644	6.644	6.644	6.644	6.825	6.644	6.644	6.644
uc.469+:ULTRACONS:Plus/Minus	6.644	6.644	6.644	6.644	6.644	6.644	6.644	6.644	6.644	6.644	6.644	6.644	6.89	6.644	6.644	6.644	6.644	6.653	6.644	6.644	6.644	6.644	7.018	6.644	6.644	6.644	6.644	6.644	6.644	6.644	6.644	6.644	6.644	6.644	6.644	6.644	6.644	6.644	6.644	6.644	6.644	6.644	6.644	6.644	6.644	6.644	6.644	6.644	6.644
uc.47+:ULTRACONS:Plus/Minus	8.282	7.821	7.109	9.513	8.895	8.152	8.398	8.895	9.052	9.332	7.507	9.747	7.767	7.643	8.85	9.551	8.123	9.164	8.926	9.197	9.1	7.699	8.957	7.836	7.616	9.264	8.621	8.65	9.213	9.457	9.247	6.644	9.067	9.28	9.004	8.865	7.978	9.727	9.315	8.561	9.532	10.732	9.81	10.805	9.588	10.233	8.88	8.458	8.354
uc.47+:ULTRACONS:Plus/Plus	9.067	8.354	7.794	9.439	8.834	9.036	8.413	8.88	8.282	9.132	8.487	9.18	8.297	9.004	8.576	9.148	8.297	8.546	8.636	8.865	8.834	8.196	8.546	8.297	8.665	8.502	7.699	7.836	8.108	7.878	8.123	6.644	7.201	7.753	8.297	7.589	6.644	8.21	7.726	7.28	9.457	9.875	9.148	9.084	9.439	9.1	8.443	9.052	8.546
uc.470+:ULTRACONS:Plus/Minus	7.836	8.196	9.349	8.85	9.402	9.647	9.132	8.756	9.18	8.787	8.398	8.181	9.197	8.818	8.694	8.756	9.402	9.004	8.895	8.989	8.606	8.297	8.772	8.725	8.561	6.644	6.644	9.747	6.644	7.149	7.399	8.941	7.562	7.52	6.644	6.653	8.094	7.162	7.658	6.8	7.123	7.726	7.24	6.864	8.531	8.741	9.421	9.116	9.332
uc.472+:ULTRACONS:Plus/Plus	6.644	6.644	6.644	6.89	6.644	6.644	6.644	6.644	7.188	6.942	6.644	6.644	6.644	6.644	6.644	6.644	6.644	6.644	7.493	7.438	6.788	6.644	6.644	6.644	6.644	6.644	6.644	6.644	7.934	6.644	6.725	6.644	6.644	7.069	6.878	6.644	6.644	6.967	6.644	6.644	6.644	6.89	6.644	7.346	6.644	6.644	6.644	6.644	6.644
uc.473+:ULTRACONS:Plus/Minus	7.386	7.307	9.28	8.325	8.022	8.225	6.851	6.644	7.934	7.399	7.794	7.548	8.21	7.589	7.963	8.354	7.685	7.576	7.215	7.603	7.031	8.428	8.895	7.48	6.864	6.644	6.644	8.369	7.018	6.644	6.644	6.644	6.644	6.644	6.644	6.644	6.644	6.644	6.644	6.644	7.36	6.644	6.644	6.644	6.644	6.644	7.576	7.28	8.369
uc.473+:ULTRACONS:Plus/Plus	10.559	9.627	9.421	9.941	9.367	9.686	9.853	9.384	10.288	9.667	9.853	10.206	9.747	9.164	9.28	9.627	8.941	9.941	9.532	9.941	9.513	10.373	10.526	9.264	9.608	10.923	10.66	10.373	10.373	11.005	10.768	11.289	10.288	11.094	10.768	11.14	9.367	10.843	10.625	10.181	10.526	11.451	10.696	9.832	10.696	9.551	9.789	10.129	10.592
uc.475+:ULTRACONS:Plus/Minus	7.201	6.644	7.949	7.576	7.346	7.307	6.644	6.644	8.65	8.972	7.685	8.85	7.36	7.215	7.307	8.282	7.452	7.48	6.644	6.644	6.701	7.507	7.739	7.452	7.136	8.85	9.264	6.695	8.413	8.022	7.548	9.132	6.689	8.354	7.616	8.517	6.644	6.878	7.978	9.18	8.621	8.591	8.665	6.644	6.871	7.069	6.644	7.781	9.81
uc.475+:ULTRACONS:Plus/Plus	10.494	9.706	9.116	10.081	10.494	10.463	10.526	10.26	10.033	10.432	10.233	10.129	10.26	10.033	10.033	10.056	10.206	10.373	9.964	11.14	10.559	9.919	10.463	10.01	10.056	9.768	9.569	9.941	10.033	10.344	10.056	9.513	9.81	9.919	10.129	9.588	8.606	9.81	9.297	8.972	10.66	10.883	10.883	10.463	11.568	10.883	10.129	10.344	10.463
uc.476+:ULTRACONS:Plus/Minus	8.267	8.137	6.644	9.264	8.65	8.502	8.606	8.865	8.88	8.282	8.123	8.865	8.787	8.621	8.787	9.1	8.225	8.709	8.621	9.052	8.972	8.108	7.85	8.166	8.166	8.834	8.561	8.051	9.052	9.132	9.264	6.644	8.636	9.067	8.325	8.741	7.589	8.546	8.756	7.739	9.421	9.627	9.23	8.282	9.421	8.621	8.458	8.834	9.084
uc.477+:ULTRACONS:Plus/Minus	10.592	10.373	8.517	10.732	9.987	9.964	9.384	10.056	10.206	10.732	10.463	10.696	10.66	10.373	10.288	10.233	10.033	10.732	10.768	11.187	11.094	9.789	10.288	9.727	10.104	10.373	9.747	9.18	9.987	10.26	9.897	10.432	10.056	10.592	10.696	10.233	10.154	10.288	10.154	10.033	11.395	10.625	10.843	10.316	10.288	10.696	9.941	10.883	9.627
uc.477+:ULTRACONS:Plus/Plus	6.644	6.644	6.644	6.644	6.644	6.644	6.644	6.644	6.644	6.644	6.644	6.644	6.644	6.644	6.644	6.644	6.644	6.644	6.644	6.644	6.644	6.644	6.644	6.644	6.644	6.644	6.644	6.644	7.005	6.644	6.644	6.644	6.644	6.644	6.644	6.644	6.644	6.644	6.644	6.644	6.644	6.644	6.644	6.644	6.644	6.644	6.644	6.644	6.644
uc.478+:ULTRACONS:Plus/Minus	10.373	9.875	9.367	10.963	10.592	10.288	9.919	10.129	10.463	11.14	10.373	10.843	10.559	10.696	10.373	11.237	10.625	11.005	11.187	11.094	11.187	10.592	10.26	9.627	9.667	11.289	10.923	11.289	11.894	11.824	11.894	11.69	11.094	11.824	12.401	11.289	11.237	11.509	11.509	11.756	10.592	11.967	11.824	11.005	11.341	11.568	10.181	11.14	10.26
uc.478+:ULTRACONS:Plus/Plus	6.644	6.644	6.644	6.644	6.644	6.644	6.644	6.644	6.851	6.644	6.644	6.644	6.644	6.644	6.644	6.644	6.644	6.644	6.644	6.644	6.644	6.644	6.644	6.644	6.644	6.644	6.644	6.644	6.644	6.644	6.644	6.644	6.644	7.056	7.63	7.425	6.644	6.644	6.644	7.643	6.644	6.644	6.644	6.644	6.644	6.644	6.644	6.644	7.162
uc.48+:ULTRACONS:Plus/Minus	9.164	8.895	8.989	9.686	9.247	9.421	9.036	9.81	9.036	9.853	9.789	9.686	9.608	9.384	9.197	9.941	8.926	10.104	9.667	9.247	10.104	9.132	9.457	8.818	9.367	9.116	8.694	8.941	7.685	8.85	8.926	6.644	9.197	9.588	8.941	9.067	9.052	9.569	9.513	7.576	9.036	8.502	9.384	8.036	7.643	8.787	8.531	8.972	8.865
uc.48+:ULTRACONS:Plus/Plus	6.8	6.644	6.644	6.737	6.644	6.644	6.644	6.644	6.644	7.293	7.293	8.531	6.644	6.644	6.644	7.175	7.069	7.096	6.644	6.644	6.644	6.644	6.644	6.838	6.954	7.808	7.307	6.644	6.644	6.644	6.644	6.644	6.644	6.644	6.644	6.878	6.644	6.644	6.644	6.644	7.949	7.906	7.425	6.644	6.644	6.644	6.644	6.644	9.18
uc.49+:ULTRACONS:Plus/Plus	6.644	6.644	6.644	6.644	6.644	6.644	6.644	6.644	6.644	6.644	6.644	6.644	6.644	6.644	6.644	6.644	6.644	6.644	6.644	6.644	6.644	6.644	6.644	6.644	6.644	6.644	6.644	6.644	6.644	6.644	6.644	6.644	6.644	6.644	6.644	6.644	6.644	6.644	6.644	6.644	6.644	6.644	6.644	6.644	6.644	6.644	6.644	6.644	6.644
uc.5+:ULTRACONS:Plus/Minus	6.644	6.644	6.644	6.644	6.644	6.644	6.644	6.644	6.644	6.644	6.644	6.644	6.644	6.644	6.644	6.644	6.644	6.644	6.644	6.644	6.644	6.644	6.644	6.644	6.644	6.644	6.644	6.644	6.644	6.644	6.644	6.644	6.644	6.644	6.644	6.644	6.644	6.644	6.644	6.644	6.644	6.644	6.644	6.644	6.644	6.644	6.644	6.644	6.644
uc.5+:ULTRACONS:Plus/Plus	6.644	6.644	7.28	6.644	6.644	6.644	6.644	6.644	7.227	6.644	6.644	6.644	6.644	6.644	6.644	6.644	6.644	6.644	6.644	6.644	6.644	6.644	6.644	6.644	6.644	6.644	6.979	7.452	6.644	7.136	6.644	6.644	6.644	6.737	6.644	7.044	6.644	6.644	6.644	6.644	6.644	6.644	6.689	6.644	7.36	6.644	6.644	6.644	7.056
uc.50+:ULTRACONS:Plus/Minus	6.644	6.644	6.644	6.644	6.644	6.644	6.644	6.644	6.644	6.644	6.644	6.644	6.644	6.644	6.644	6.644	6.644	6.644	6.644	6.644	6.644	6.644	6.644	6.644	6.644	6.644	6.644	7.215	8.325	7.346	7.576	6.644	7.175	6.644	7.767	6.701	7.24	6.644	6.644	8.079	6.644	6.644	6.644	8.621	7.123	7.267	6.851	7.044	6.644
uc.63+:ULTRACONS:Plus/Minus	11.627	11.395	7.188	13.42	10.843	11.395	11.187	12.131	11.509	11.824	11.094	12.612	10.805	10.768	11.451	12.131	9.964	11.894	12.849	12.974	11.894	9.727	10.233	10.402	10.805	12.401	11.824	10.26	12.849	12.131	12.047	12.974	11.568	12.131	12.725	11.967	9.964	12.306	12.131	12.047	12.725	13.42	12.5	13.42	12.216	12.974	11.14	11.69	10.432
uc.63+:ULTRACONS:Plus/Plus	7.781	6.644	6.653	8.398	7.438	7.603	7.005	7.63	7.333	6.75	6.903	7.399	6.644	6.813	6.916	7.52	6.644	7.28	7.452	7.083	6.644	6.903	7.992	6.677	7.28	6.644	6.644	6.644	6.644	6.644	6.644	6.644	6.644	6.644	6.644	6.644	6.644	6.644	6.644	6.644	7.253	6.644	6.644	6.644	6.644	6.644	6.644	7.493	6.644
uc.73+:ULTRACONS:Plus/Minus	10.033	9.727	9.247	10.526	9.832	9.747	8.094	8.725	9.832	10.963	9.81	11.187	9.457	10.233	9.832	10.559	9.832	10.494	10.494	10.805	10.081	9.315	9.964	9.148	9.439	10.768	11.341	9.1	10.963	10.402	10.494	9.964	9.706	10.66	12.216	10.843	10.402	9.667	10.923	11.967	11.627	11.341	11.289	10.494	10.494	9.588	9.476	9.569	10.526
uc.73+:ULTRACONS:Plus/Plus	6.665	6.644	7.201	7.713	7.562	8.094	7.864	7.808	7.018	8.68	7.175	7.293	6.878	7.52	7.672	8.123	6.644	7.201	7.643	8.152	8.065	7.562	8.196	7.794	7.188	7.85	8.051	8.421	8.517	7.589	7.386	6.644	7.005	8.428	9.367	7.864	8.181	7.562	8.21	9.132	7.726	7.836	9.608	7.891	7.603	7.466	7.307	8.051	8.517
uc.75+:ULTRACONS:Plus/Minus	6.644	6.644	6.644	6.644	6.644	6.644	6.644	6.644	6.644	6.644	6.644	6.644	6.644	6.644	6.644	6.644	6.644	6.644	6.644	6.644	6.644	6.644	6.644	6.644	6.644	6.644	6.644	6.644	6.644	6.644	6.644	8.428	6.644	6.644	6.644	6.644	6.644	6.644	6.644	6.644	6.644	6.644	6.644	7.018	6.644	6.644	6.644	6.644	6.644
uc.77+:ULTRACONS:Plus/Minus	6.644	6.644	6.644	6.644	6.644	6.644	6.644	6.644	6.644	6.644	6.644	6.644	6.644	6.644	6.644	6.644	6.644	6.644	6.644	6.644	6.644	6.644	6.644	6.644	6.644	6.644	6.644	6.644	6.644	6.644	6.644	6.644	6.644	6.644	6.644	6.644	6.644	6.644	6.644	6.644	6.644	6.644	6.644	6.644	6.644	6.644	6.644	6.644	6.644
uc.77+:ULTRACONS:Plus/Plus	10.963	10.288	9.768	10.883	10.732	10.432	10.154	10.625	10.923	11.187	10.316	10.66	10.344	10.288	10.26	10.805	10.432	11.14	11.005	10.732	10.432	10.154	11.094	9.897	9.875	11.627	11.894	11.341	11.967	11.756	11.824	12.401	11.187	11.894	11.509	11.627	11.14	11.69	11.824	11.509	10.26	10.033	10.288	10.26	10.768	10.625	10.01	10.01	9.919
uc.78+:ULTRACONS:Plus/Minus	6.644	6.644	6.644	7.672	6.665	6.701	6.644	6.644	7.136	8.079	6.644	7.878	6.644	6.788	6.851	6.644	6.644	6.644	6.644	6.644	7.28	6.644	6.644	6.644	6.644	7.878	8.137	6.644	8.591	8.354	7.906	8.561	6.8	7.188	7.36	7.123	6.775	6.644	8.108	8.487	7.005	8.267	7.438	7.589	6.775	7.452	7.253	6.701	7.386
uc.78+:ULTRACONS:Plus/Plus	8.225	8.502	8.472	9.23	9.28	9.297	8.941	9.315	8.818	9.919	8.561	9.987	8.803	8.865	8.428	8.972	8.517	8.354	8.413	8.591	9.02	8.369	8.65	8.458	8.369	7.726	8.123	8.531	8.45	8.694	8.865	8.756	7.963	8.665	8.008	7.28	8.166	8.311	9.875	9.004	9.148	8.21	8.354	8.253	8.895	8.68	8.354	8.297	7.373
uc.8+:ULTRACONS:Plus/Plus	11.451	11.627	11.049	12.131	10.883	10.732	9.789	11.395	11.894	12.131	11.824	12.131	11.824	11.756	11.509	12.047	11.289	11.756	11.756	9.18	9.853	11.509	11.756	10.768	11.69	11.094	11.14	10.154	6.825	10.129	10.963	6.644	10.233	10.805	6.644	11.005	11.289	10.526	11.894	10.494	12.401	12.612	10.526	9.941	10.66	10.843	11.756	12.047	11.756
uc.84+:ULTRACONS:Plus/Minus	10.206	9.588	10.963	9.588	10.26	10.494	10.104	9.551	10.154	11.049	10.081	10.033	11.049	10.081	10.526	10.963	10.805	11.341	9.789	10.625	9.789	10.432	10.66	10.129	9.551	9.706	10.033	11.14	9.569	10.463	10.129	8.957	9.686	9.747	9.28	9.551	9.513	9.706	10.316	9.332	10.463	10.402	11.005	9.647	11.187	9.941	9.686	9.706	10.104
uc.88+:ULTRACONS:Plus/Minus	9.1	9.608	7.548	9.964	9.457	9.706	9.439	9.608	9.28	9.264	9.164	9.768	9.941	9.197	9.349	9.747	9.116	9.919	9.81	9.853	9.476	9.28	9.832	9.052	9.627	10.526	10.081	9.832	10.288	10.843	10.732	10.883	10.26	10.432	10.181	10.463	9.349	10.66	10.432	9.264	10.432	10.316	9.476	9.706	10.463	10.288	9.551	9.789	8.487
uc.88+:ULTRACONS:Plus/Plus	6.644	6.644	7.713	6.644	6.644	6.644	6.644	6.644	6.644	6.644	6.644	6.878	6.644	6.644	6.644	6.644	6.644	6.644	6.644	6.644	6.644	6.788	6.644	6.644	6.644	6.644	6.644	6.644	6.644	6.644	6.644	6.644	6.644	6.644	6.644	6.644	6.644	6.644	6.644	6.644	6.644	6.644	6.644	6.644	6.644	6.644	6.644	6.644	8.325
uc.95+:ULTRACONS:Plus/Minus	6.644	6.644	6.644	6.644	6.644	6.644	6.644	6.644	6.644	6.644	6.644	6.644	6.644	6.644	6.644	6.644	6.644	6.644	6.644	6.644	6.644	6.644	6.644	6.644	6.644	6.644	6.644	6.644	6.644	6.644	6.644	6.644	6.644	6.644	6.644	6.644	6.644	6.644	6.644	6.644	6.644	6.644	6.788	6.644	6.644	6.644	6.644	6.644	6.644
uc.95+:ULTRACONS:Plus/Plus	9.23	8.325	7.836	8.88	8.91	9.164	8.834	9.036	8.68	8.803	9.297	9.457	9.315	9.247	9.116	9.569	9.067	10.01	9.315	9.116	9.148	8.282	8.741	8.865	9.213	8.472	8.517	8.225	8.636	8.834	8.546	6.644	8.591	7.878	8.369	8.369	6.644	8.079	8.065	7.333	8.472	8.787	8.34	8.561	9.197	9.264	8.398	8.694	6.825
uc.96+:ULTRACONS:Plus/Plus	7.562	7.466	7.386	8.487	7.535	7.63	7.589	7.52	7.794	7.726	7.535	7.493	7.307	7.044	7.096	7.685	7.399	8.022	7.713	7.548	7.507	7.425	8.311	7.493	7.149	7.215	6.644	6.644	7.109	6.762	6.644	8.333	6.644	6.644	7.201	6.644	6.644	6.677	6.737	6.644	6.644	6.644	6.644	6.644	6.653	6.644	6.644	6.644	6.644
uc.10+:ULTRACONS:Plus/Minus	8.297	7.52	6.644	7.36	7.333	7.507	7.836	7.603	7.425	7.562	7.267	7.215	7.753	6.992	7.466	7.411	7.493	8.108	7.373	6.737	7.452	6.75	7.36	6.725	7.425	8.225	8.725	7.821	8.384	8.458	8.725	9.067	7.992	8.369	8.443	8.694	7.794	7.643	8.972	8.606	8.413	8.282	8.282	8.022	9.084	8.694	7.808	7.906	7.507
uc.97+:ULTRACONS:Plus/Plus	6.644	6.644	6.644	6.644	6.644	6.644	6.644	6.644	6.644	7.52	6.644	6.644	6.644	6.644	6.644	6.644	6.644	6.644	6.644	6.644	6.644	6.644	6.644	6.644	6.644	10.081	10.843	7.616	9.084	8.621	7.346	6.644	6.644	8.957	10.463	10.154	7.399	7.535	8.709	9.608	6.653	7.32	6.644	6.653	6.644	6.644	6.644	6.644	6.644
uc.411+:ULTRACONS:Plus/Minus	6.644	6.644	6.644	6.644	6.644	6.644	6.644	6.644	6.644	6.644	6.644	6.788	6.644	6.644	6.644	6.644	6.644	6.644	6.644	6.644	6.644	6.644	6.644	6.644	6.644	6.644	6.644	6.644	6.644	6.644	6.644	6.644	6.644	6.644	6.644	6.644	6.644	6.644	6.644	6.644	6.644	6.644	6.644	6.644	6.644	6.644	6.644	6.644	6.644
uc.363+:ULTRACONS:Plus/Minus	6.644	6.644	6.644	6.644	6.644	6.644	6.644	6.644	6.644	6.644	6.644	6.644	6.644	6.644	6.644	6.644	6.644	6.644	6.644	6.644	6.644	6.644	6.644	6.644	6.644	6.644	6.644	6.644	6.644	6.644	6.644	6.644	6.644	6.644	6.644	6.644	6.644	6.644	6.644	6.644	6.644	6.644	6.644	6.644	6.644	6.644	6.644	6.644	6.644
uc.215+:ULTRACONS:Plus/Plus	6.644	6.644	6.644	6.644	6.644	6.644	6.644	6.644	6.644	6.644	6.644	6.644	6.644	6.644	6.644	6.644	6.644	6.644	6.644	6.644	6.644	6.644	6.644	6.644	6.644	6.644	6.644	6.644	6.644	6.644	6.644	8.253	6.644	6.644	6.644	6.644	6.644	6.644	6.644	6.644	6.644	6.644	6.644	6.644	6.644	6.644	6.644	6.644	6.644
uc.91+:ULTRACONS:Plus/Plus	6.644	6.644	6.644	7.978	6.644	6.644	6.644	6.644	7.699	7.253	6.701	7.949	6.644	6.644	6.644	7.018	6.644	6.75	7.753	7.373	7.005	6.644	6.644	6.644	6.644	7.425	6.737	6.644	8.094	7.267	7.425	6.644	7.48	7.307	7.726	6.644	6.644	7.215	6.644	7.069	6.775	7.018	6.701	7.399	6.644	7.589	6.644	6.644	6.644
uc.450+:ULTRACONS:Plus/Plus	6.644	6.644	6.644	6.644	6.644	6.644	6.644	6.838	6.644	6.644	6.644	6.644	6.725	6.644	6.644	6.713	6.644	6.644	7.069	6.644	6.644	6.644	6.644	6.644	6.644	6.653	6.825	6.644	6.8	7.096	7.672	8.531	7.24	7.562	7.438	6.644	6.701	6.644	6.644	6.644	6.644	6.644	6.644	7.438	6.644	6.644	6.644	6.644	6.644
uc.466+:ULTRACONS:Plus/Minus	6.644	6.644	7.333	6.644	6.644	6.644	6.644	6.644	6.644	6.644	6.644	6.644	6.644	6.644	6.644	6.644	6.644	6.644	6.644	6.644	6.644	6.644	6.644	6.644	6.644	6.644	6.644	6.75	6.644	6.644	6.644	6.644	6.644	6.644	6.644	6.644	6.644	6.644	6.644	7.963	6.644	6.644	6.644	6.644	6.644	6.644	6.644	6.644	6.942
uc.21+:ULTRACONS:Plus/Plus	6.644	6.644	6.644	6.644	6.644	6.644	6.644	6.644	6.644	6.644	6.644	6.644	6.644	6.644	6.644	6.644	6.644	6.644	6.644	6.644	6.644	6.644	6.644	6.644	6.644	6.644	6.644	6.644	6.644	6.644	6.644	6.644	6.644	6.644	6.644	6.644	6.644	6.644	6.644	6.644	6.644	6.644	6.644	6.644	6.644	6.644	6.644	6.644	6.644
uc.170+:ULTRACONS:Plus/Minus	6.644	7.031	6.644	6.644	6.644	6.644	6.644	6.644	6.644	6.644	6.644	6.838	6.644	6.644	6.929	6.644	6.644	7.425	7.963	6.644	6.644	6.644	6.644	6.644	6.644	7.333	7.201	6.644	7.48	7.949	7.562	6.644	7.836	7.781	7.821	7.808	6.653	6.644	8.311	7.63	6.644	6.775	7.149	7.109	7.253	6.979	6.929	6.725	6.644
uc.192+:ULTRACONS:Plus/Plus	6.644	6.644	6.644	6.644	6.644	6.644	6.644	6.644	6.644	7.808	7.253	7.253	6.644	6.644	6.644	6.644	7.293	6.701	6.644	6.644	6.644	6.644	6.644	7.069	7.307	8.152	8.384	6.644	6.644	6.644	6.644	6.644	6.644	6.644	8.196	8.413	6.644	6.644	6.788	6.644	7.767	7.425	6.644	6.644	6.644	6.644	6.644	6.644	6.929
uc.165+:ULTRACONS:Plus/Plus	6.644	6.644	6.644	6.644	6.644	6.644	6.644	6.644	6.644	6.644	6.644	6.644	6.644	6.644	6.644	6.644	6.644	6.644	6.644	6.644	6.644	6.644	6.644	6.644	6.644	6.644	6.644	6.644	6.644	6.644	6.644	6.644	6.644	7.175	6.644	6.644	6.644	6.644	6.644	6.644	6.644	6.644	6.825	6.644	6.644	6.644	6.644	6.644	6.644
uc.382+:ULTRACONS:Plus/Minus	6.644	6.644	6.644	6.644	6.644	6.644	6.644	6.644	6.644	6.644	6.644	6.644	6.644	6.644	6.644	6.644	6.644	6.644	6.644	6.644	6.644	6.644	6.644	6.644	6.644	6.644	6.644	6.644	6.644	6.644	6.644	6.644	6.644	6.644	6.644	6.644	6.644	6.644	6.644	6.644	6.644	6.644	6.644	6.644	6.644	6.644	6.644	6.644	6.644
uc.1+:ULTRACONS:Plus/Plus	7.109	7.48	7.589	7.963	6.644	7.267	6.677	6.725	7.28	6.916	7.562	6.762	6.838	6.644	6.665	6.644	7.253	7.699	6.644	7.031	7.24	7.083	7.643	7.149	7.672	7.713	8.008	8.267	8.21	8.137	8.487	8.787	7.699	8.253	8.051	7.739	6.689	7.293	8.022	8.694	8.834	8.166	9.036	8.725	8.517	8.926	7.794	7.699	8.21
uc.195+:ULTRACONS:Plus/Plus	6.644	6.644	6.644	6.644	6.644	6.644	6.644	6.644	6.644	6.644	6.644	6.644	6.644	6.644	6.644	6.644	6.644	6.644	6.644	6.644	6.644	6.644	6.644	6.644	6.644	6.644	6.644	6.644	6.644	6.644	6.644	6.644	6.644	6.644	6.644	6.644	6.644	6.644	6.644	6.644	6.644	6.644	6.644	6.644	6.644	6.644	6.644	6.644	6.644
uc.338+:ULTRACONS:Plus/Plus	8.591	9.264	9.23	9.875	8.926	9.315	9.627	8.487	9.853	8.725	10.181	9.897	9.367	9.084	9.18	10.181	7.616	9.897	10.288	9.987	9.164	8.413	9.18	8.834	6.644	8.926	8.818	9.132	9.81	9.315	10.01	6.644	8.517	9.18	9.164	8.926	8.957	7.227	9.332	9.084	8.941	8.91	8.91	8.865	8.865	9.084	9.384	9.332	10.316
uc.228+:ULTRACONS:Plus/Minus	6.644	6.644	6.644	6.644	6.644	6.644	6.644	6.644	6.644	7.36	6.644	7.018	6.644	6.644	6.644	6.644	6.644	6.644	6.992	6.644	7.018	6.644	6.644	6.644	6.644	6.644	6.644	7.069	6.644	6.677	6.644	6.644	6.813	6.677	6.644	6.644	6.644	7.603	6.644	6.644	6.644	6.644	7.36	6.644	6.644	6.644	6.644	6.644	6.644
uc.480+:ULTRACONS:Plus/Plus	7.018	7.044	6.644	8.008	6.644	6.644	6.644	6.644	8.008	8.036	7.466	7.726	7.149	7.28	6.644	7.346	7.031	7.411	7.672	7.808	8.022	6.665	6.644	7.031	6.644	7.934	7.878	6.644	7.411	7.685	6.775	8.509	6.644	7.672	7.493	7.603	6.644	7.978	7.535	7.836	7.175	7.978	6.644	6.644	6.644	6.701	6.644	6.644	6.644
uc.189+:ULTRACONS:Plus/Minus	6.644	6.644	6.644	6.967	6.644	6.644	6.644	6.644	6.644	8.065	6.644	8.606	6.644	6.644	6.644	6.644	6.644	6.644	7.031	6.713	7.267	6.644	6.644	6.644	6.644	7.123	7.28	6.644	6.644	6.644	6.644	6.644	6.644	6.942	6.644	6.916	6.644	6.644	7.083	6.644	8.369	8.051	7.188	6.644	6.701	6.644	6.644	6.644	6.838
uc.162+:ULTRACONS:Plus/Minus	6.979	7.438	6.644	6.665	6.644	6.644	6.644	7.293	6.644	6.644	6.967	7.28	6.967	6.916	6.825	7.399	6.644	7.949	7.92	7.52	7.753	6.644	6.644	6.644	6.644	7.267	6.644	6.644	6.644	6.644	6.644	6.644	7.162	6.644	7.083	6.8	6.644	6.644	7.307	6.644	6.992	6.644	6.89	6.644	6.644	7.123	6.725	6.644	6.644
uc.383+:ULTRACONS:Plus/Plus	9.832	10.625	9.004	10.494	10.129	10.056	8.621	9.588	9.084	10.494	8.895	9.853	9.052	9.264	9.004	10.154	8.443	10.233	9.23	10.696	10.526	8.591	9.551	9.421	8.398	10.494	10.883	9.875	11.341	10.732	10.923	12.047	10.494	10.843	11.341	10.732	9.384	10.883	10.526	10.732	9.627	9.28	9.332	11.187	9.647	10.104	8.369	8.531	8.311
uc.423+:ULTRACONS:Plus/Minus	6.644	6.644	6.644	6.644	6.644	6.644	6.644	6.644	6.644	6.644	6.644	6.644	6.644	6.644	6.644	6.644	6.644	6.644	6.644	6.644	6.644	6.644	6.644	6.644	6.644	6.644	6.644	6.644	6.644	6.644	6.644	6.644	6.644	6.644	6.644	6.644	6.644	6.644	6.644	6.644	6.644	6.644	6.644	6.644	6.644	6.644	6.644	6.644	6.644
[truncated: 461 more columns]
