# Supplementary material for: A large scale expression study associates uc.283-plus lncRNA with pluripotent stem cells and human glioma
Source: Genome Med. 2014 Oct 2;6(10):76. doi: 10.1186/s13073-014-0076-4 (PMC4210590; doi:10.1186/s13073-014-0076-4)
Supplement: Additional file 4: Table S4. — T-UCR that are bidirectional in normal cluster tissues. [file 13073_2014_76_MOESM4_ESM.xlsx]

## Sheet: Foglio1
Additional Table IV T-UCRs bidirectional in normal cluster tissues
Chromosoma	Quantity of T-UCRs	T-UCRs bidirectional
1	22	5
2	21	6
3	9	2
4	7	2
5	21	5
6	6	1
7	13	3
8	5	1
9	17	2
10	22	8
11	10	3
12	8	3
13	7	1
14	10	1
15	5	1
16	4	1
17	5	2
18	3	0
19	8	4
20	2	1
22	1	0
X	18	5
TOT	224	57
