# Supplementary material for: A large scale expression study associates uc.283-plus lncRNA with pluripotent stem cells and human glioma
Source: Genome Med. 2014 Oct 2;6(10):76. doi: 10.1186/s13073-014-0076-4 (PMC4210590; doi:10.1186/s13073-014-0076-4)
Supplement: Additional file 5: Table S5. — Tissue specific T-UCRs in normal tissues. Sorted by information content (IC). The genomic coordinates came from hg19. [file 13073_2014_76_MOESM5_ESM.xlsx]

## Sheet: Foglio1
Additional Table V Tissue specific T-UCRs in normal tissues. Sorted by information content (IC). The genomic coordinate were referred to hg19 release.
UCR Name	Probe	IC	Tissue specificity	Type	Location
Uc.152	Uc.152plus	3.15	EPIDERMIS	Non Exonic	chr5:50,335,638-50,335,838
Uc.450	Uc.450plus	3.06	NERVOUS SYSTEM	Non Exonic	chr19:31,587,626-31,587,836
Uc.5	Uc.5minus	3.05	EPIDERMIS	Non Exonic	chr1:10,781,351-10,781,564
Uc.364	Uc.364minus	3.03	EPIDERMIS	Non Exonic	chr14:30,712,759-30,712,965
Uc.174	Uc.174minus	2.95	RESPIRATORY SYSTEM / EPIDERMIS	Exonic	chr5:138,643,654-138,643,913
Uc.19	Uc.19plus	2.95	EPIDERMIS	Non Exonic	chr1:44,990,312-44,990,567
Uc.319	Uc.319minus	2.95	PLACENTA	Non Exonic	chr11:8,304,695-8,305,010
Uc.231	Uc.231plus	2.88	EPIDERMIS	Non Exonic	chr7:115,582,117-115,582,340
Uc.140	Uc.140minus	2.88	EPIDERMIS	Non Exonic	cchr4:13,009,870-13,010,092
Uc.196	Uc.196plus	2.88	EPIDERMIS	Non Exonic	chr6:98,116,540-98,116,760
Uc.289	Uc.289plus	2.86	EPIDERMIS	Non Exonic	chr10:77,990,539-77,990,792
Uc.49	Uc.49plus	2.84	EPIDERMIS	Exonic	chr2:33,813,409-33,813,615
Uc.440	Uc.440minus	2.83	EPIDERMIS	Non Exonic	chr18:72,363,365-72,363,693
Uc.302	Uc.302minus	2.8	EPIDERMIS	Non Exonic	chr10:102,979,180-102,979,520
Uc.330	Uc.330minus	2.76	EPIDERMIS	Exonic	chr11:66,393,896-66,394,102
Uc.237	Uc.237minus	2.62	GASTROINTESTINAL SYSTEM	Possibly Exonic	chr8:53,137,902-53,138,369
Uc.43	Uc.43minus	2.58	LIVER / RESPIRATORY SYSTEM	Non Exonic	chr1:243,896,035-243,896,291
Uc.1	Uc.1minus	2.57	EPIDERMIS	Possibly Exonic	chr1:10,597,697-10,597,903
Uc.258	Uc.258plus	2.56	BREAST	Possibly Exonic	chr9:37,324,424-37,324,624
Uc.417	Uc.417minus	2.53	ADIPOSE / GASTROINTESTINAL SYSTEM	Exonic	chr17:46,682,312-46,682,533
Uc.450	Uc.450minus	2.51	RESPIRATORY SYSTEM	Non Exonic	chr19:31,587,626-31,587,836
Uc.283	Uc.283plus	2.5	EMBRYO	Non Exonic	chr10:50,604,757-50,605,033
Uc.75	Uc.75minus	2.49	LIVER/ RESPIRATORY SYSTEM	Exonic	chr2:145,145,850-145,146,085
Uc.467	Uc.467minus	2.46	EPIDERMIS	Non Exonic	chrX:25,008,354-25,009,084
