# Supplementary material for: A large scale expression study associates uc.283-plus lncRNA with pluripotent stem cells and human glioma
Source: Genome Med. 2014 Oct 2;6(10):76. doi: 10.1186/s13073-014-0076-4 (PMC4210590; doi:10.1186/s13073-014-0076-4)
Supplement: Additional file 6: Table S6. — Expression levels are calculated as 2(-ΔΔCT) using 18S rRNA as a reference. Average of at least three experiments, each PCR performed in triplicate. Standard errors (ERR.ST.) are reported. [file 13073_2014_76_MOESM6_ESM.xlsx]

## Sheet: Foglio1
Additional Table VI Expression levels are calculated as 2^(-DDCT) using 18S rRNA as a reference. Average of at least three experiments, each PCR performed in triplicates. Standard errors (ERR.ST.) are reported.
Sample Name	uc.283plus	uc.283plus	uc.283plus	AVERAGE	ERR.ST
Spleen	6.91855e-08	1.82593e-07	2.40273e-07	1.64017e-07	2.90144e-08
SV	3.5482e-07	6.30583e-07	7.71458e-07	5.8562e-07	7.06424e-08
Thymus	3.25623e-07	6.1807e-07	4.94822e-07	4.79505e-07	4.89413e-08
Lungs	1.62718e-06	1.08067e-06	3.6858e-07	1.02548e-06	2.1037e-07
BM	6.44552e-08	3.48473e-07	3.75434e-07	2.62787e-07	5.74297e-08
ES	1.63444e-05	2.09864e-05	1.01926e-05	1.58411e-05	1.80482e-06
Sample Name	miR-302	miR-302	miR-302	AVERAGE	ERR.ST
Spleen	9.48487e-07	1.72605e-06	2.02762e-06	1.56739e-06	1.85596e-07
SV	7.29868e-08	2.40353e-09	8.50101e-08	5.34668e-08	1.48763e-08
Thymus	1.00638e-06	7.11832e-07	1.24061e-06	9.86274e-07	8.8321e-08
Lungs	7.85065e-07	2.40986e-07	1.82429e-07	4.02827e-07	1.10773e-07
BM	1.18112e-06	1.83193e-06	1.31968e-06	1.44424e-06	1.14273e-07
ES	3.35274e-05	3.37314e-05	2.50494e-05	3.07694e-05	1.65158e-06
